# Supplementary material for: A comparative study of the disease burden attributable to asbestos in Brazil, China, Kazakhstan, and Russia between 1990 and 2019
Source: BMC Public Health. 2022 Nov 3;22:2012. doi: 10.1186/s12889-022-14437-6 (PMC9632158; doi:10.1186/s12889-022-14437-6)
Supplement: Supplementary file 1 — Additional file 1: Table S1. The ASMR and ASDR of disease attributable to asbestos in Kazakhstan. [file 12889_2022_14437_MOESM1_ESM.csv]

Table S1 The ASMR and ASDR of disease attributable to asbestos in Kazakhstan
measure	location	sex	age	cause	rei	metric	year	val	upper	lower
DALYs (Disability-Adjusted Life Years)	Kazakhstan	Both	Age-standardized	All causes	Occupational exposure to asbestos	Rate	1990	84.22	143.01	50.11
DALYs (Disability-Adjusted Life Years)	Kazakhstan	Both	Age-standardized	All causes	Occupational exposure to asbestos	Rate	1991	87.82	147.05	52.05
DALYs (Disability-Adjusted Life Years)	Kazakhstan	Both	Age-standardized	All causes	Occupational exposure to asbestos	Rate	1992	93.97	152.67	58.00
DALYs (Disability-Adjusted Life Years)	Kazakhstan	Both	Age-standardized	All causes	Occupational exposure to asbestos	Rate	1993	105.48	166.65	63.80
DALYs (Disability-Adjusted Life Years)	Kazakhstan	Both	Age-standardized	All causes	Occupational exposure to asbestos	Rate	1994	113.10	180.75	69.06
DALYs (Disability-Adjusted Life Years)	Kazakhstan	Both	Age-standardized	All causes	Occupational exposure to asbestos	Rate	1995	123.75	192.09	75.70
DALYs (Disability-Adjusted Life Years)	Kazakhstan	Both	Age-standardized	All causes	Occupational exposure to asbestos	Rate	1996	122.96	188.60	75.91
DALYs (Disability-Adjusted Life Years)	Kazakhstan	Both	Age-standardized	All causes	Occupational exposure to asbestos	Rate	1997	115.37	181.45	70.03
DALYs (Disability-Adjusted Life Years)	Kazakhstan	Both	Age-standardized	All causes	Occupational exposure to asbestos	Rate	1998	106.56	167.45	64.96
DALYs (Disability-Adjusted Life Years)	Kazakhstan	Both	Age-standardized	All causes	Occupational exposure to asbestos	Rate	1999	98.13	155.31	60.00
DALYs (Disability-Adjusted Life Years)	Kazakhstan	Both	Age-standardized	All causes	Occupational exposure to asbestos	Rate	2000	98.98	161.00	60.51
DALYs (Disability-Adjusted Life Years)	Kazakhstan	Both	Age-standardized	All causes	Occupational exposure to asbestos	Rate	2001	97.95	157.21	59.70
DALYs (Disability-Adjusted Life Years)	Kazakhstan	Both	Age-standardized	All causes	Occupational exposure to asbestos	Rate	2002	99.28	155.68	60.53
DALYs (Disability-Adjusted Life Years)	Kazakhstan	Both	Age-standardized	All causes	Occupational exposure to asbestos	Rate	2003	100.87	158.21	61.48
DALYs (Disability-Adjusted Life Years)	Kazakhstan	Both	Age-standardized	All causes	Occupational exposure to asbestos	Rate	2004	96.45	149.86	59.08
DALYs (Disability-Adjusted Life Years)	Kazakhstan	Both	Age-standardized	All causes	Occupational exposure to asbestos	Rate	2005	93.78	143.75	57.99
DALYs (Disability-Adjusted Life Years)	Kazakhstan	Both	Age-standardized	All causes	Occupational exposure to asbestos	Rate	2006	88.91	134.90	56.45
DALYs (Disability-Adjusted Life Years)	Kazakhstan	Both	Age-standardized	All causes	Occupational exposure to asbestos	Rate	2007	82.94	122.61	53.36
DALYs (Disability-Adjusted Life Years)	Kazakhstan	Both	Age-standardized	All causes	Occupational exposure to asbestos	Rate	2008	73.63	106.49	47.85
DALYs (Disability-Adjusted Life Years)	Kazakhstan	Both	Age-standardized	All causes	Occupational exposure to asbestos	Rate	2009	66.36	97.27	43.49
DALYs (Disability-Adjusted Life Years)	Kazakhstan	Both	Age-standardized	All causes	Occupational exposure to asbestos	Rate	2010	65.09	93.52	43.30
DALYs (Disability-Adjusted Life Years)	Kazakhstan	Both	Age-standardized	All causes	Occupational exposure to asbestos	Rate	2011	61.28	86.38	40.73
DALYs (Disability-Adjusted Life Years)	Kazakhstan	Both	Age-standardized	All causes	Occupational exposure to asbestos	Rate	2012	57.43	81.00	38.17
DALYs (Disability-Adjusted Life Years)	Kazakhstan	Both	Age-standardized	All causes	Occupational exposure to asbestos	Rate	2013	53.60	74.83	35.76
DALYs (Disability-Adjusted Life Years)	Kazakhstan	Both	Age-standardized	All causes	Occupational exposure to asbestos	Rate	2014	46.62	64.95	31.04
DALYs (Disability-Adjusted Life Years)	Kazakhstan	Both	Age-standardized	All causes	Occupational exposure to asbestos	Rate	2015	45.72	63.74	30.67
DALYs (Disability-Adjusted Life Years)	Kazakhstan	Both	Age-standardized	All causes	Occupational exposure to asbestos	Rate	2016	44.09	61.45	29.53
DALYs (Disability-Adjusted Life Years)	Kazakhstan	Both	Age-standardized	All causes	Occupational exposure to asbestos	Rate	2017	41.97	60.14	28.00
DALYs (Disability-Adjusted Life Years)	Kazakhstan	Both	Age-standardized	All causes	Occupational exposure to asbestos	Rate	2018	42.80	62.84	27.59
DALYs (Disability-Adjusted Life Years)	Kazakhstan	Both	Age-standardized	All causes	Occupational exposure to asbestos	Rate	2019	41.53	63.95	25.84
DALYs (Disability-Adjusted Life Years)	Kazakhstan	Female	Age-standardized	All causes	Occupational exposure to asbestos	Rate	1990	38.17	124.60	8.79
DALYs (Disability-Adjusted Life Years)	Kazakhstan	Female	Age-standardized	All causes	Occupational exposure to asbestos	Rate	1991	38.93	131.77	8.97
DALYs (Disability-Adjusted Life Years)	Kazakhstan	Female	Age-standardized	All causes	Occupational exposure to asbestos	Rate	1992	40.33	139.42	9.59
DALYs (Disability-Adjusted Life Years)	Kazakhstan	Female	Age-standardized	All causes	Occupational exposure to asbestos	Rate	1993	42.63	144.90	10.52
DALYs (Disability-Adjusted Life Years)	Kazakhstan	Female	Age-standardized	All causes	Occupational exposure to asbestos	Rate	1994	43.72	146.57	10.87
DALYs (Disability-Adjusted Life Years)	Kazakhstan	Female	Age-standardized	All causes	Occupational exposure to asbestos	Rate	1995	45.34	143.81	11.13
DALYs (Disability-Adjusted Life Years)	Kazakhstan	Female	Age-standardized	All causes	Occupational exposure to asbestos	Rate	1996	45.23	144.26	10.80
DALYs (Disability-Adjusted Life Years)	Kazakhstan	Female	Age-standardized	All causes	Occupational exposure to asbestos	Rate	1997	44.43	142.56	10.65
DALYs (Disability-Adjusted Life Years)	Kazakhstan	Female	Age-standardized	All causes	Occupational exposure to asbestos	Rate	1998	42.84	135.35	10.08
DALYs (Disability-Adjusted Life Years)	Kazakhstan	Female	Age-standardized	All causes	Occupational exposure to asbestos	Rate	1999	41.92	133.22	9.70
DALYs (Disability-Adjusted Life Years)	Kazakhstan	Female	Age-standardized	All causes	Occupational exposure to asbestos	Rate	2000	41.63	135.38	9.82
DALYs (Disability-Adjusted Life Years)	Kazakhstan	Female	Age-standardized	All causes	Occupational exposure to asbestos	Rate	2001	41.30	139.03	9.71
DALYs (Disability-Adjusted Life Years)	Kazakhstan	Female	Age-standardized	All causes	Occupational exposure to asbestos	Rate	2002	40.37	141.35	9.87
DALYs (Disability-Adjusted Life Years)	Kazakhstan	Female	Age-standardized	All causes	Occupational exposure to asbestos	Rate	2003	39.30	136.66	9.89
DALYs (Disability-Adjusted Life Years)	Kazakhstan	Female	Age-standardized	All causes	Occupational exposure to asbestos	Rate	2004	37.43	128.77	9.60
DALYs (Disability-Adjusted Life Years)	Kazakhstan	Female	Age-standardized	All causes	Occupational exposure to asbestos	Rate	2005	36.07	106.73	9.61
DALYs (Disability-Adjusted Life Years)	Kazakhstan	Female	Age-standardized	All causes	Occupational exposure to asbestos	Rate	2006	34.20	96.43	9.37
DALYs (Disability-Adjusted Life Years)	Kazakhstan	Female	Age-standardized	All causes	Occupational exposure to asbestos	Rate	2007	31.75	85.31	9.27
DALYs (Disability-Adjusted Life Years)	Kazakhstan	Female	Age-standardized	All causes	Occupational exposure to asbestos	Rate	2008	28.88	69.56	9.08
DALYs (Disability-Adjusted Life Years)	Kazakhstan	Female	Age-standardized	All causes	Occupational exposure to asbestos	Rate	2009	26.21	58.76	8.79
DALYs (Disability-Adjusted Life Years)	Kazakhstan	Female	Age-standardized	All causes	Occupational exposure to asbestos	Rate	2010	24.09	53.49	8.71
DALYs (Disability-Adjusted Life Years)	Kazakhstan	Female	Age-standardized	All causes	Occupational exposure to asbestos	Rate	2011	22.11	45.97	8.71
DALYs (Disability-Adjusted Life Years)	Kazakhstan	Female	Age-standardized	All causes	Occupational exposure to asbestos	Rate	2012	20.34	38.74	8.76
DALYs (Disability-Adjusted Life Years)	Kazakhstan	Female	Age-standardized	All causes	Occupational exposure to asbestos	Rate	2013	18.64	34.03	8.51
DALYs (Disability-Adjusted Life Years)	Kazakhstan	Female	Age-standardized	All causes	Occupational exposure to asbestos	Rate	2014	18.41	33.05	8.35
DALYs (Disability-Adjusted Life Years)	Kazakhstan	Female	Age-standardized	All causes	Occupational exposure to asbestos	Rate	2015	16.81	30.33	7.89
DALYs (Disability-Adjusted Life Years)	Kazakhstan	Female	Age-standardized	All causes	Occupational exposure to asbestos	Rate	2016	16.99	33.69	7.78
DALYs (Disability-Adjusted Life Years)	Kazakhstan	Female	Age-standardized	All causes	Occupational exposure to asbestos	Rate	2017	17.28	35.76	7.55
DALYs (Disability-Adjusted Life Years)	Kazakhstan	Female	Age-standardized	All causes	Occupational exposure to asbestos	Rate	2018	18.31	40.21	7.19
DALYs (Disability-Adjusted Life Years)	Kazakhstan	Female	Age-standardized	All causes	Occupational exposure to asbestos	Rate	2019	19.74	46.89	7.08
DALYs (Disability-Adjusted Life Years)	Kazakhstan	Male	Age-standardized	All causes	Occupational exposure to asbestos	Rate	1990	163.90	243.12	102.02
DALYs (Disability-Adjusted Life Years)	Kazakhstan	Male	Age-standardized	All causes	Occupational exposure to asbestos	Rate	1991	170.73	253.41	105.11
DALYs (Disability-Adjusted Life Years)	Kazakhstan	Male	Age-standardized	All causes	Occupational exposure to asbestos	Rate	1992	183.21	269.61	113.99
DALYs (Disability-Adjusted Life Years)	Kazakhstan	Male	Age-standardized	All causes	Occupational exposure to asbestos	Rate	1993	207.36	304.08	126.92
DALYs (Disability-Adjusted Life Years)	Kazakhstan	Male	Age-standardized	All causes	Occupational exposure to asbestos	Rate	1994	223.14	326.18	138.69
DALYs (Disability-Adjusted Life Years)	Kazakhstan	Male	Age-standardized	All causes	Occupational exposure to asbestos	Rate	1995	245.08	360.90	152.13
DALYs (Disability-Adjusted Life Years)	Kazakhstan	Male	Age-standardized	All causes	Occupational exposure to asbestos	Rate	1996	241.86	355.32	149.96
DALYs (Disability-Adjusted Life Years)	Kazakhstan	Male	Age-standardized	All causes	Occupational exposure to asbestos	Rate	1997	223.98	325.45	137.15
DALYs (Disability-Adjusted Life Years)	Kazakhstan	Male	Age-standardized	All causes	Occupational exposure to asbestos	Rate	1998	204.10	297.97	124.41
DALYs (Disability-Adjusted Life Years)	Kazakhstan	Male	Age-standardized	All causes	Occupational exposure to asbestos	Rate	1999	184.20	267.05	115.26
DALYs (Disability-Adjusted Life Years)	Kazakhstan	Male	Age-standardized	All causes	Occupational exposure to asbestos	Rate	2000	186.23	269.11	115.99
DALYs (Disability-Adjusted Life Years)	Kazakhstan	Male	Age-standardized	All causes	Occupational exposure to asbestos	Rate	2001	183.74	264.61	115.29
DALYs (Disability-Adjusted Life Years)	Kazakhstan	Male	Age-standardized	All causes	Occupational exposure to asbestos	Rate	2002	188.21	273.60	116.54
DALYs (Disability-Adjusted Life Years)	Kazakhstan	Male	Age-standardized	All causes	Occupational exposure to asbestos	Rate	2003	193.41	278.87	118.15
DALYs (Disability-Adjusted Life Years)	Kazakhstan	Male	Age-standardized	All causes	Occupational exposure to asbestos	Rate	2004	185.10	268.49	114.73
DALYs (Disability-Adjusted Life Years)	Kazakhstan	Male	Age-standardized	All causes	Occupational exposure to asbestos	Rate	2005	180.70	260.56	112.66
DALYs (Disability-Adjusted Life Years)	Kazakhstan	Male	Age-standardized	All causes	Occupational exposure to asbestos	Rate	2006	171.69	250.06	106.70
DALYs (Disability-Adjusted Life Years)	Kazakhstan	Male	Age-standardized	All causes	Occupational exposure to asbestos	Rate	2007	160.82	234.31	98.36
DALYs (Disability-Adjusted Life Years)	Kazakhstan	Male	Age-standardized	All causes	Occupational exposure to asbestos	Rate	2008	142.27	205.41	86.67
DALYs (Disability-Adjusted Life Years)	Kazakhstan	Male	Age-standardized	All causes	Occupational exposure to asbestos	Rate	2009	128.26	187.14	78.70
DALYs (Disability-Adjusted Life Years)	Kazakhstan	Male	Age-standardized	All causes	Occupational exposure to asbestos	Rate	2010	128.29	188.60	78.98
DALYs (Disability-Adjusted Life Years)	Kazakhstan	Male	Age-standardized	All causes	Occupational exposure to asbestos	Rate	2011	121.78	176.88	75.90
DALYs (Disability-Adjusted Life Years)	Kazakhstan	Male	Age-standardized	All causes	Occupational exposure to asbestos	Rate	2012	114.62	166.61	72.04
DALYs (Disability-Adjusted Life Years)	Kazakhstan	Male	Age-standardized	All causes	Occupational exposure to asbestos	Rate	2013	107.27	155.06	67.00
DALYs (Disability-Adjusted Life Years)	Kazakhstan	Male	Age-standardized	All causes	Occupational exposure to asbestos	Rate	2014	90.32	130.73	57.10
DALYs (Disability-Adjusted Life Years)	Kazakhstan	Male	Age-standardized	All causes	Occupational exposure to asbestos	Rate	2015	90.81	131.73	55.74
DALYs (Disability-Adjusted Life Years)	Kazakhstan	Male	Age-standardized	All causes	Occupational exposure to asbestos	Rate	2016	86.50	124.15	52.46
DALYs (Disability-Adjusted Life Years)	Kazakhstan	Male	Age-standardized	All causes	Occupational exposure to asbestos	Rate	2017	80.58	114.53	49.31
DALYs (Disability-Adjusted Life Years)	Kazakhstan	Male	Age-standardized	All causes	Occupational exposure to asbestos	Rate	2018	80.93	118.34	49.22
DALYs (Disability-Adjusted Life Years)	Kazakhstan	Male	Age-standardized	All causes	Occupational exposure to asbestos	Rate	2019	75.30	112.68	43.87
Deaths	Kazakhstan	Both	Age-standardized	All causes	Occupational exposure to asbestos	Rate	1990	3.36	5.47	2.03
Deaths	Kazakhstan	Both	Age-standardized	All causes	Occupational exposure to asbestos	Rate	1991	3.50	5.57	2.12
Deaths	Kazakhstan	Both	Age-standardized	All causes	Occupational exposure to asbestos	Rate	1992	3.75	5.78	2.33
Deaths	Kazakhstan	Both	Age-standardized	All causes	Occupational exposure to asbestos	Rate	1993	4.20	6.45	2.57
Deaths	Kazakhstan	Both	Age-standardized	All causes	Occupational exposure to asbestos	Rate	1994	4.50	6.84	2.79
Deaths	Kazakhstan	Both	Age-standardized	All causes	Occupational exposure to asbestos	Rate	1995	4.89	7.28	3.01
Deaths	Kazakhstan	Both	Age-standardized	All causes	Occupational exposure to asbestos	Rate	1996	4.85	7.21	3.01
Deaths	Kazakhstan	Both	Age-standardized	All causes	Occupational exposure to asbestos	Rate	1997	4.57	6.86	2.83
Deaths	Kazakhstan	Both	Age-standardized	All causes	Occupational exposure to asbestos	Rate	1998	4.25	6.39	2.66
Deaths	Kazakhstan	Both	Age-standardized	All causes	Occupational exposure to asbestos	Rate	1999	3.93	5.94	2.45
Deaths	Kazakhstan	Both	Age-standardized	All causes	Occupational exposure to asbestos	Rate	2000	3.96	5.99	2.48
Deaths	Kazakhstan	Both	Age-standardized	All causes	Occupational exposure to asbestos	Rate	2001	3.92	5.84	2.41
Deaths	Kazakhstan	Both	Age-standardized	All causes	Occupational exposure to asbestos	Rate	2002	3.99	5.93	2.46
Deaths	Kazakhstan	Both	Age-standardized	All causes	Occupational exposure to asbestos	Rate	2003	4.07	6.03	2.51
Deaths	Kazakhstan	Both	Age-standardized	All causes	Occupational exposure to asbestos	Rate	2004	3.89	5.75	2.40
Deaths	Kazakhstan	Both	Age-standardized	All causes	Occupational exposure to asbestos	Rate	2005	3.80	5.65	2.38
Deaths	Kazakhstan	Both	Age-standardized	All causes	Occupational exposure to asbestos	Rate	2006	3.64	5.34	2.32
Deaths	Kazakhstan	Both	Age-standardized	All causes	Occupational exposure to asbestos	Rate	2007	3.44	4.98	2.22
Deaths	Kazakhstan	Both	Age-standardized	All causes	Occupational exposure to asbestos	Rate	2008	3.11	4.48	2.04
Deaths	Kazakhstan	Both	Age-standardized	All causes	Occupational exposure to asbestos	Rate	2009	2.83	4.14	1.85
Deaths	Kazakhstan	Both	Age-standardized	All causes	Occupational exposure to asbestos	Rate	2010	2.80	4.04	1.86
Deaths	Kazakhstan	Both	Age-standardized	All causes	Occupational exposure to asbestos	Rate	2011	2.67	3.77	1.76
Deaths	Kazakhstan	Both	Age-standardized	All causes	Occupational exposure to asbestos	Rate	2012	2.52	3.55	1.69
Deaths	Kazakhstan	Both	Age-standardized	All causes	Occupational exposure to asbestos	Rate	2013	2.36	3.27	1.58
Deaths	Kazakhstan	Both	Age-standardized	All causes	Occupational exposure to asbestos	Rate	2014	2.08	2.89	1.39
Deaths	Kazakhstan	Both	Age-standardized	All causes	Occupational exposure to asbestos	Rate	2015	2.07	2.89	1.38
Deaths	Kazakhstan	Both	Age-standardized	All causes	Occupational exposure to asbestos	Rate	2016	2.01	2.78	1.35
Deaths	Kazakhstan	Both	Age-standardized	All causes	Occupational exposure to asbestos	Rate	2017	1.92	2.74	1.28
Deaths	Kazakhstan	Both	Age-standardized	All causes	Occupational exposure to asbestos	Rate	2018	1.95	2.84	1.25
Deaths	Kazakhstan	Both	Age-standardized	All causes	Occupational exposure to asbestos	Rate	2019	1.87	2.87	1.15
Deaths	Kazakhstan	Female	Age-standardized	All causes	Occupational exposure to asbestos	Rate	1990	1.43	4.31	0.38
Deaths	Kazakhstan	Female	Age-standardized	All causes	Occupational exposure to asbestos	Rate	1991	1.46	4.35	0.39
Deaths	Kazakhstan	Female	Age-standardized	All causes	Occupational exposure to asbestos	Rate	1992	1.51	4.41	0.41
Deaths	Kazakhstan	Female	Age-standardized	All causes	Occupational exposure to asbestos	Rate	1993	1.59	4.52	0.45
Deaths	Kazakhstan	Female	Age-standardized	All causes	Occupational exposure to asbestos	Rate	1994	1.64	4.47	0.46
Deaths	Kazakhstan	Female	Age-standardized	All causes	Occupational exposure to asbestos	Rate	1995	1.69	4.54	0.47
Deaths	Kazakhstan	Female	Age-standardized	All causes	Occupational exposure to asbestos	Rate	1996	1.67	4.56	0.46
Deaths	Kazakhstan	Female	Age-standardized	All causes	Occupational exposure to asbestos	Rate	1997	1.64	4.49	0.45
Deaths	Kazakhstan	Female	Age-standardized	All causes	Occupational exposure to asbestos	Rate	1998	1.58	4.40	0.43
Deaths	Kazakhstan	Female	Age-standardized	All causes	Occupational exposure to asbestos	Rate	1999	1.55	4.17	0.41
Deaths	Kazakhstan	Female	Age-standardized	All causes	Occupational exposure to asbestos	Rate	2000	1.53	4.03	0.41
Deaths	Kazakhstan	Female	Age-standardized	All causes	Occupational exposure to asbestos	Rate	2001	1.51	3.92	0.40
Deaths	Kazakhstan	Female	Age-standardized	All causes	Occupational exposure to asbestos	Rate	2002	1.49	4.15	0.40
Deaths	Kazakhstan	Female	Age-standardized	All causes	Occupational exposure to asbestos	Rate	2003	1.46	4.22	0.41
Deaths	Kazakhstan	Female	Age-standardized	All causes	Occupational exposure to asbestos	Rate	2004	1.40	3.76	0.41
Deaths	Kazakhstan	Female	Age-standardized	All causes	Occupational exposure to asbestos	Rate	2005	1.36	3.70	0.41
Deaths	Kazakhstan	Female	Age-standardized	All causes	Occupational exposure to asbestos	Rate	2006	1.31	3.30	0.40
Deaths	Kazakhstan	Female	Age-standardized	All causes	Occupational exposure to asbestos	Rate	2007	1.24	2.98	0.40
Deaths	Kazakhstan	Female	Age-standardized	All causes	Occupational exposure to asbestos	Rate	2008	1.16	2.55	0.39
Deaths	Kazakhstan	Female	Age-standardized	All causes	Occupational exposure to asbestos	Rate	2009	1.08	2.26	0.39
Deaths	Kazakhstan	Female	Age-standardized	All causes	Occupational exposure to asbestos	Rate	2010	1.02	2.14	0.38
Deaths	Kazakhstan	Female	Age-standardized	All causes	Occupational exposure to asbestos	Rate	2011	0.96	1.91	0.39
Deaths	Kazakhstan	Female	Age-standardized	All causes	Occupational exposure to asbestos	Rate	2012	0.90	1.66	0.39
Deaths	Kazakhstan	Female	Age-standardized	All causes	Occupational exposure to asbestos	Rate	2013	0.83	1.48	0.37
Deaths	Kazakhstan	Female	Age-standardized	All causes	Occupational exposure to asbestos	Rate	2014	0.83	1.50	0.37
Deaths	Kazakhstan	Female	Age-standardized	All causes	Occupational exposure to asbestos	Rate	2015	0.77	1.36	0.35
Deaths	Kazakhstan	Female	Age-standardized	All causes	Occupational exposure to asbestos	Rate	2016	0.78	1.50	0.34
Deaths	Kazakhstan	Female	Age-standardized	All causes	Occupational exposure to asbestos	Rate	2017	0.80	1.61	0.34
Deaths	Kazakhstan	Female	Age-standardized	All causes	Occupational exposure to asbestos	Rate	2018	0.83	1.81	0.32
Deaths	Kazakhstan	Female	Age-standardized	All causes	Occupational exposure to asbestos	Rate	2019	0.88	1.94	0.31
Deaths	Kazakhstan	Male	Age-standardized	All causes	Occupational exposure to asbestos	Rate	1990	6.89	10.27	4.23
Deaths	Kazakhstan	Male	Age-standardized	All causes	Occupational exposure to asbestos	Rate	1991	7.19	10.72	4.41
Deaths	Kazakhstan	Male	Age-standardized	All causes	Occupational exposure to asbestos	Rate	1992	7.73	11.36	4.80
Deaths	Kazakhstan	Male	Age-standardized	All causes	Occupational exposure to asbestos	Rate	1993	8.74	12.71	5.37
Deaths	Kazakhstan	Male	Age-standardized	All causes	Occupational exposure to asbestos	Rate	1994	9.38	13.63	5.86
Deaths	Kazakhstan	Male	Age-standardized	All causes	Occupational exposure to asbestos	Rate	1995	10.22	15.02	6.29
Deaths	Kazakhstan	Male	Age-standardized	All causes	Occupational exposure to asbestos	Rate	1996	10.07	14.64	6.22
Deaths	Kazakhstan	Male	Age-standardized	All causes	Occupational exposure to asbestos	Rate	1997	9.39	13.62	5.70
Deaths	Kazakhstan	Male	Age-standardized	All causes	Occupational exposure to asbestos	Rate	1998	8.63	12.46	5.25
Deaths	Kazakhstan	Male	Age-standardized	All causes	Occupational exposure to asbestos	Rate	1999	7.83	11.40	4.88
Deaths	Kazakhstan	Male	Age-standardized	All causes	Occupational exposure to asbestos	Rate	2000	7.91	11.38	4.90
Deaths	Kazakhstan	Male	Age-standardized	All causes	Occupational exposure to asbestos	Rate	2001	7.79	11.26	4.83
Deaths	Kazakhstan	Male	Age-standardized	All causes	Occupational exposure to asbestos	Rate	2002	7.99	11.61	4.88
Deaths	Kazakhstan	Male	Age-standardized	All causes	Occupational exposure to asbestos	Rate	2003	8.22	11.97	5.02
Deaths	Kazakhstan	Male	Age-standardized	All causes	Occupational exposure to asbestos	Rate	2004	7.85	11.37	4.82
Deaths	Kazakhstan	Male	Age-standardized	All causes	Occupational exposure to asbestos	Rate	2005	7.68	11.02	4.79
Deaths	Kazakhstan	Male	Age-standardized	All causes	Occupational exposure to asbestos	Rate	2006	7.35	10.72	4.58
Deaths	Kazakhstan	Male	Age-standardized	All causes	Occupational exposure to asbestos	Rate	2007	6.97	10.14	4.35
Deaths	Kazakhstan	Male	Age-standardized	All causes	Occupational exposure to asbestos	Rate	2008	6.27	9.04	3.89
Deaths	Kazakhstan	Male	Age-standardized	All causes	Occupational exposure to asbestos	Rate	2009	5.70	8.29	3.56
Deaths	Kazakhstan	Male	Age-standardized	All causes	Occupational exposure to asbestos	Rate	2010	5.72	8.35	3.57
Deaths	Kazakhstan	Male	Age-standardized	All causes	Occupational exposure to asbestos	Rate	2011	5.49	7.92	3.46
Deaths	Kazakhstan	Male	Age-standardized	All causes	Occupational exposure to asbestos	Rate	2012	5.20	7.46	3.31
Deaths	Kazakhstan	Male	Age-standardized	All causes	Occupational exposure to asbestos	Rate	2013	4.88	7.03	3.08
Deaths	Kazakhstan	Male	Age-standardized	All causes	Occupational exposure to asbestos	Rate	2014	4.17	6.01	2.62
Deaths	Kazakhstan	Male	Age-standardized	All causes	Occupational exposure to asbestos	Rate	2015	4.25	6.15	2.65
Deaths	Kazakhstan	Male	Age-standardized	All causes	Occupational exposure to asbestos	Rate	2016	4.08	5.84	2.50
Deaths	Kazakhstan	Male	Age-standardized	All causes	Occupational exposure to asbestos	Rate	2017	3.82	5.44	2.40
Deaths	Kazakhstan	Male	Age-standardized	All causes	Occupational exposure to asbestos	Rate	2018	3.82	5.50	2.37
Deaths	Kazakhstan	Male	Age-standardized	All causes	Occupational exposure to asbestos	Rate	2019	3.54	5.24	2.12
