# Supplementary material for: A comparative study of the disease burden attributable to asbestos in Brazil, China, Kazakhstan, and Russia between 1990 and 2019
Source: BMC Public Health. 2022 Nov 3;22:2012. doi: 10.1186/s12889-022-14437-6 (PMC9632158; doi:10.1186/s12889-022-14437-6)
Supplement: Supplementary file 2 — Additional file 2: Table S2. The ASMR and ASDR of disease attributable to asbestos in Russia. [file 12889_2022_14437_MOESM2_ESM.csv]

Table S2 The ASMR and ASDR of disease attributable to asbestos in Russia
measure	location	sex	age	cause	rei	metric	year	val	upper	lower
DALYs (Disability-Adjusted Life Years)	Russian Federation	Both	Age-standardized	All causes	Occupational exposure to asbestos	Rate	1990	41.68	56.95	29.01
DALYs (Disability-Adjusted Life Years)	Russian Federation	Both	Age-standardized	All causes	Occupational exposure to asbestos	Rate	1991	42.44	57.90	29.70
DALYs (Disability-Adjusted Life Years)	Russian Federation	Both	Age-standardized	All causes	Occupational exposure to asbestos	Rate	1992	49.54	67.73	34.17
DALYs (Disability-Adjusted Life Years)	Russian Federation	Both	Age-standardized	All causes	Occupational exposure to asbestos	Rate	1993	70.41	97.11	47.55
DALYs (Disability-Adjusted Life Years)	Russian Federation	Both	Age-standardized	All causes	Occupational exposure to asbestos	Rate	1994	83.25	116.47	55.62
DALYs (Disability-Adjusted Life Years)	Russian Federation	Both	Age-standardized	All causes	Occupational exposure to asbestos	Rate	1995	74.46	100.86	50.64
DALYs (Disability-Adjusted Life Years)	Russian Federation	Both	Age-standardized	All causes	Occupational exposure to asbestos	Rate	1996	63.08	86.08	43.25
DALYs (Disability-Adjusted Life Years)	Russian Federation	Both	Age-standardized	All causes	Occupational exposure to asbestos	Rate	1997	53.60	73.69	37.01
DALYs (Disability-Adjusted Life Years)	Russian Federation	Both	Age-standardized	All causes	Occupational exposure to asbestos	Rate	1998	50.43	69.45	34.75
DALYs (Disability-Adjusted Life Years)	Russian Federation	Both	Age-standardized	All causes	Occupational exposure to asbestos	Rate	1999	58.01	79.82	39.91
DALYs (Disability-Adjusted Life Years)	Russian Federation	Both	Age-standardized	All causes	Occupational exposure to asbestos	Rate	2000	62.57	85.59	42.94
DALYs (Disability-Adjusted Life Years)	Russian Federation	Both	Age-standardized	All causes	Occupational exposure to asbestos	Rate	2001	60.72	82.60	41.98
DALYs (Disability-Adjusted Life Years)	Russian Federation	Both	Age-standardized	All causes	Occupational exposure to asbestos	Rate	2002	61.73	83.56	42.80
DALYs (Disability-Adjusted Life Years)	Russian Federation	Both	Age-standardized	All causes	Occupational exposure to asbestos	Rate	2003	63.72	86.29	43.99
DALYs (Disability-Adjusted Life Years)	Russian Federation	Both	Age-standardized	All causes	Occupational exposure to asbestos	Rate	2004	60.05	81.18	41.73
DALYs (Disability-Adjusted Life Years)	Russian Federation	Both	Age-standardized	All causes	Occupational exposure to asbestos	Rate	2005	65.94	89.22	45.70
DALYs (Disability-Adjusted Life Years)	Russian Federation	Both	Age-standardized	All causes	Occupational exposure to asbestos	Rate	2006	56.71	76.79	39.59
DALYs (Disability-Adjusted Life Years)	Russian Federation	Both	Age-standardized	All causes	Occupational exposure to asbestos	Rate	2007	53.58	73.05	37.27
DALYs (Disability-Adjusted Life Years)	Russian Federation	Both	Age-standardized	All causes	Occupational exposure to asbestos	Rate	2008	57.03	77.50	39.57
DALYs (Disability-Adjusted Life Years)	Russian Federation	Both	Age-standardized	All causes	Occupational exposure to asbestos	Rate	2009	54.40	74.16	38.04
DALYs (Disability-Adjusted Life Years)	Russian Federation	Both	Age-standardized	All causes	Occupational exposure to asbestos	Rate	2010	58.14	79.17	40.48
DALYs (Disability-Adjusted Life Years)	Russian Federation	Both	Age-standardized	All causes	Occupational exposure to asbestos	Rate	2011	52.07	71.02	36.52
DALYs (Disability-Adjusted Life Years)	Russian Federation	Both	Age-standardized	All causes	Occupational exposure to asbestos	Rate	2012	49.06	66.88	34.32
DALYs (Disability-Adjusted Life Years)	Russian Federation	Both	Age-standardized	All causes	Occupational exposure to asbestos	Rate	2013	46.88	63.95	32.66
DALYs (Disability-Adjusted Life Years)	Russian Federation	Both	Age-standardized	All causes	Occupational exposure to asbestos	Rate	2014	49.41	67.11	34.23
DALYs (Disability-Adjusted Life Years)	Russian Federation	Both	Age-standardized	All causes	Occupational exposure to asbestos	Rate	2015	48.30	65.48	33.42
DALYs (Disability-Adjusted Life Years)	Russian Federation	Both	Age-standardized	All causes	Occupational exposure to asbestos	Rate	2016	46.37	62.66	32.02
DALYs (Disability-Adjusted Life Years)	Russian Federation	Both	Age-standardized	All causes	Occupational exposure to asbestos	Rate	2017	41.81	56.32	29.09
DALYs (Disability-Adjusted Life Years)	Russian Federation	Both	Age-standardized	All causes	Occupational exposure to asbestos	Rate	2018	40.21	55.36	27.67
DALYs (Disability-Adjusted Life Years)	Russian Federation	Both	Age-standardized	All causes	Occupational exposure to asbestos	Rate	2019	40.09	56.54	25.87
DALYs (Disability-Adjusted Life Years)	Russian Federation	Female	Age-standardized	All causes	Occupational exposure to asbestos	Rate	1990	14.85	22.34	10.09
DALYs (Disability-Adjusted Life Years)	Russian Federation	Female	Age-standardized	All causes	Occupational exposure to asbestos	Rate	1991	14.90	22.59	10.29
DALYs (Disability-Adjusted Life Years)	Russian Federation	Female	Age-standardized	All causes	Occupational exposure to asbestos	Rate	1992	15.50	23.87	11.19
DALYs (Disability-Adjusted Life Years)	Russian Federation	Female	Age-standardized	All causes	Occupational exposure to asbestos	Rate	1993	17.64	27.40	13.28
DALYs (Disability-Adjusted Life Years)	Russian Federation	Female	Age-standardized	All causes	Occupational exposure to asbestos	Rate	1994	18.70	30.05	13.93
DALYs (Disability-Adjusted Life Years)	Russian Federation	Female	Age-standardized	All causes	Occupational exposure to asbestos	Rate	1995	17.80	27.82	13.40
DALYs (Disability-Adjusted Life Years)	Russian Federation	Female	Age-standardized	All causes	Occupational exposure to asbestos	Rate	1996	16.36	24.86	12.39
DALYs (Disability-Adjusted Life Years)	Russian Federation	Female	Age-standardized	All causes	Occupational exposure to asbestos	Rate	1997	15.27	23.10	11.39
DALYs (Disability-Adjusted Life Years)	Russian Federation	Female	Age-standardized	All causes	Occupational exposure to asbestos	Rate	1998	14.65	22.51	10.90
DALYs (Disability-Adjusted Life Years)	Russian Federation	Female	Age-standardized	All causes	Occupational exposure to asbestos	Rate	1999	15.26	23.34	11.53
DALYs (Disability-Adjusted Life Years)	Russian Federation	Female	Age-standardized	All causes	Occupational exposure to asbestos	Rate	2000	16.08	24.56	12.23
DALYs (Disability-Adjusted Life Years)	Russian Federation	Female	Age-standardized	All causes	Occupational exposure to asbestos	Rate	2001	16.38	24.86	12.51
DALYs (Disability-Adjusted Life Years)	Russian Federation	Female	Age-standardized	All causes	Occupational exposure to asbestos	Rate	2002	16.74	25.67	12.80
DALYs (Disability-Adjusted Life Years)	Russian Federation	Female	Age-standardized	All causes	Occupational exposure to asbestos	Rate	2003	16.94	26.37	12.79
DALYs (Disability-Adjusted Life Years)	Russian Federation	Female	Age-standardized	All causes	Occupational exposure to asbestos	Rate	2004	16.61	25.70	12.63
DALYs (Disability-Adjusted Life Years)	Russian Federation	Female	Age-standardized	All causes	Occupational exposure to asbestos	Rate	2005	17.56	27.71	13.12
DALYs (Disability-Adjusted Life Years)	Russian Federation	Female	Age-standardized	All causes	Occupational exposure to asbestos	Rate	2006	16.54	25.04	12.64
DALYs (Disability-Adjusted Life Years)	Russian Federation	Female	Age-standardized	All causes	Occupational exposure to asbestos	Rate	2007	16.05	23.86	12.23
DALYs (Disability-Adjusted Life Years)	Russian Federation	Female	Age-standardized	All causes	Occupational exposure to asbestos	Rate	2008	16.56	24.52	12.64
DALYs (Disability-Adjusted Life Years)	Russian Federation	Female	Age-standardized	All causes	Occupational exposure to asbestos	Rate	2009	16.17	23.89	12.28
DALYs (Disability-Adjusted Life Years)	Russian Federation	Female	Age-standardized	All causes	Occupational exposure to asbestos	Rate	2010	16.56	24.47	12.61
DALYs (Disability-Adjusted Life Years)	Russian Federation	Female	Age-standardized	All causes	Occupational exposure to asbestos	Rate	2011	15.60	23.54	11.74
DALYs (Disability-Adjusted Life Years)	Russian Federation	Female	Age-standardized	All causes	Occupational exposure to asbestos	Rate	2012	15.13	22.73	11.40
DALYs (Disability-Adjusted Life Years)	Russian Federation	Female	Age-standardized	All causes	Occupational exposure to asbestos	Rate	2013	14.78	22.12	11.03
DALYs (Disability-Adjusted Life Years)	Russian Federation	Female	Age-standardized	All causes	Occupational exposure to asbestos	Rate	2014	15.10	22.50	11.28
DALYs (Disability-Adjusted Life Years)	Russian Federation	Female	Age-standardized	All causes	Occupational exposure to asbestos	Rate	2015	15.10	22.53	11.24
DALYs (Disability-Adjusted Life Years)	Russian Federation	Female	Age-standardized	All causes	Occupational exposure to asbestos	Rate	2016	14.80	22.01	10.89
DALYs (Disability-Adjusted Life Years)	Russian Federation	Female	Age-standardized	All causes	Occupational exposure to asbestos	Rate	2017	14.24	20.97	10.16
DALYs (Disability-Adjusted Life Years)	Russian Federation	Female	Age-standardized	All causes	Occupational exposure to asbestos	Rate	2018	14.33	21.32	9.65
DALYs (Disability-Adjusted Life Years)	Russian Federation	Female	Age-standardized	All causes	Occupational exposure to asbestos	Rate	2019	14.46	21.93	9.74
DALYs (Disability-Adjusted Life Years)	Russian Federation	Male	Age-standardized	All causes	Occupational exposure to asbestos	Rate	1990	92.94	134.95	57.96
DALYs (Disability-Adjusted Life Years)	Russian Federation	Male	Age-standardized	All causes	Occupational exposure to asbestos	Rate	1991	93.89	137.12	59.17
DALYs (Disability-Adjusted Life Years)	Russian Federation	Male	Age-standardized	All causes	Occupational exposure to asbestos	Rate	1992	110.77	160.21	70.03
DALYs (Disability-Adjusted Life Years)	Russian Federation	Male	Age-standardized	All causes	Occupational exposure to asbestos	Rate	1993	161.23	232.05	102.17
DALYs (Disability-Adjusted Life Years)	Russian Federation	Male	Age-standardized	All causes	Occupational exposure to asbestos	Rate	1994	191.42	279.28	118.36
DALYs (Disability-Adjusted Life Years)	Russian Federation	Male	Age-standardized	All causes	Occupational exposure to asbestos	Rate	1995	169.61	241.38	108.21
DALYs (Disability-Adjusted Life Years)	Russian Federation	Male	Age-standardized	All causes	Occupational exposure to asbestos	Rate	1996	142.67	202.08	91.53
DALYs (Disability-Adjusted Life Years)	Russian Federation	Male	Age-standardized	All causes	Occupational exposure to asbestos	Rate	1997	119.97	172.41	76.86
DALYs (Disability-Adjusted Life Years)	Russian Federation	Male	Age-standardized	All causes	Occupational exposure to asbestos	Rate	1998	112.31	162.06	71.16
DALYs (Disability-Adjusted Life Years)	Russian Federation	Male	Age-standardized	All causes	Occupational exposure to asbestos	Rate	1999	130.11	185.10	83.85
DALYs (Disability-Adjusted Life Years)	Russian Federation	Male	Age-standardized	All causes	Occupational exposure to asbestos	Rate	2000	139.97	198.70	89.81
DALYs (Disability-Adjusted Life Years)	Russian Federation	Male	Age-standardized	All causes	Occupational exposure to asbestos	Rate	2001	134.70	190.54	86.34
DALYs (Disability-Adjusted Life Years)	Russian Federation	Male	Age-standardized	All causes	Occupational exposure to asbestos	Rate	2002	136.35	193.33	86.75
DALYs (Disability-Adjusted Life Years)	Russian Federation	Male	Age-standardized	All causes	Occupational exposure to asbestos	Rate	2003	140.85	201.85	90.13
DALYs (Disability-Adjusted Life Years)	Russian Federation	Male	Age-standardized	All causes	Occupational exposure to asbestos	Rate	2004	131.63	187.31	84.45
DALYs (Disability-Adjusted Life Years)	Russian Federation	Male	Age-standardized	All causes	Occupational exposure to asbestos	Rate	2005	144.98	207.80	92.27
DALYs (Disability-Adjusted Life Years)	Russian Federation	Male	Age-standardized	All causes	Occupational exposure to asbestos	Rate	2006	123.26	175.17	79.21
DALYs (Disability-Adjusted Life Years)	Russian Federation	Male	Age-standardized	All causes	Occupational exposure to asbestos	Rate	2007	116.13	165.64	75.00
DALYs (Disability-Adjusted Life Years)	Russian Federation	Male	Age-standardized	All causes	Occupational exposure to asbestos	Rate	2008	124.70	177.92	80.39
DALYs (Disability-Adjusted Life Years)	Russian Federation	Male	Age-standardized	All causes	Occupational exposure to asbestos	Rate	2009	118.66	168.55	76.44
DALYs (Disability-Adjusted Life Years)	Russian Federation	Male	Age-standardized	All causes	Occupational exposure to asbestos	Rate	2010	128.22	182.03	82.45
DALYs (Disability-Adjusted Life Years)	Russian Federation	Male	Age-standardized	All causes	Occupational exposure to asbestos	Rate	2011	113.98	162.44	74.01
DALYs (Disability-Adjusted Life Years)	Russian Federation	Male	Age-standardized	All causes	Occupational exposure to asbestos	Rate	2012	106.68	152.93	69.24
DALYs (Disability-Adjusted Life Years)	Russian Federation	Male	Age-standardized	All causes	Occupational exposure to asbestos	Rate	2013	101.52	145.91	65.68
DALYs (Disability-Adjusted Life Years)	Russian Federation	Male	Age-standardized	All causes	Occupational exposure to asbestos	Rate	2014	107.57	153.68	69.05
DALYs (Disability-Adjusted Life Years)	Russian Federation	Male	Age-standardized	All causes	Occupational exposure to asbestos	Rate	2015	104.62	149.23	67.44
DALYs (Disability-Adjusted Life Years)	Russian Federation	Male	Age-standardized	All causes	Occupational exposure to asbestos	Rate	2016	99.74	141.92	64.23
DALYs (Disability-Adjusted Life Years)	Russian Federation	Male	Age-standardized	All causes	Occupational exposure to asbestos	Rate	2017	88.01	126.00	56.63
DALYs (Disability-Adjusted Life Years)	Russian Federation	Male	Age-standardized	All causes	Occupational exposure to asbestos	Rate	2018	83.19	121.33	50.92
DALYs (Disability-Adjusted Life Years)	Russian Federation	Male	Age-standardized	All causes	Occupational exposure to asbestos	Rate	2019	82.29	122.73	47.35
Deaths	Russian Federation	Both	Age-standardized	All causes	Occupational exposure to asbestos	Rate	1990	1.75	2.37	1.22
Deaths	Russian Federation	Both	Age-standardized	All causes	Occupational exposure to asbestos	Rate	1991	1.78	2.41	1.24
Deaths	Russian Federation	Both	Age-standardized	All causes	Occupational exposure to asbestos	Rate	1992	2.04	2.77	1.42
Deaths	Russian Federation	Both	Age-standardized	All causes	Occupational exposure to asbestos	Rate	1993	2.81	3.82	1.91
Deaths	Russian Federation	Both	Age-standardized	All causes	Occupational exposure to asbestos	Rate	1994	3.26	4.54	2.20
Deaths	Russian Federation	Both	Age-standardized	All causes	Occupational exposure to asbestos	Rate	1995	2.94	3.96	2.02
Deaths	Russian Federation	Both	Age-standardized	All causes	Occupational exposure to asbestos	Rate	1996	2.54	3.45	1.76
Deaths	Russian Federation	Both	Age-standardized	All causes	Occupational exposure to asbestos	Rate	1997	2.22	3.04	1.53
Deaths	Russian Federation	Both	Age-standardized	All causes	Occupational exposure to asbestos	Rate	1998	2.10	2.89	1.46
Deaths	Russian Federation	Both	Age-standardized	All causes	Occupational exposure to asbestos	Rate	1999	2.38	3.26	1.65
Deaths	Russian Federation	Both	Age-standardized	All causes	Occupational exposure to asbestos	Rate	2000	2.56	3.49	1.77
Deaths	Russian Federation	Both	Age-standardized	All causes	Occupational exposure to asbestos	Rate	2001	2.50	3.39	1.74
Deaths	Russian Federation	Both	Age-standardized	All causes	Occupational exposure to asbestos	Rate	2002	2.55	3.44	1.77
Deaths	Russian Federation	Both	Age-standardized	All causes	Occupational exposure to asbestos	Rate	2003	2.62	3.54	1.81
Deaths	Russian Federation	Both	Age-standardized	All causes	Occupational exposure to asbestos	Rate	2004	2.48	3.34	1.72
Deaths	Russian Federation	Both	Age-standardized	All causes	Occupational exposure to asbestos	Rate	2005	2.70	3.65	1.86
Deaths	Russian Federation	Both	Age-standardized	All causes	Occupational exposure to asbestos	Rate	2006	2.37	3.21	1.65
Deaths	Russian Federation	Both	Age-standardized	All causes	Occupational exposure to asbestos	Rate	2007	2.27	3.09	1.58
Deaths	Russian Federation	Both	Age-standardized	All causes	Occupational exposure to asbestos	Rate	2008	2.43	3.30	1.69
Deaths	Russian Federation	Both	Age-standardized	All causes	Occupational exposure to asbestos	Rate	2009	2.34	3.17	1.63
Deaths	Russian Federation	Both	Age-standardized	All causes	Occupational exposure to asbestos	Rate	2010	2.52	3.42	1.75
Deaths	Russian Federation	Both	Age-standardized	All causes	Occupational exposure to asbestos	Rate	2011	2.29	3.10	1.59
Deaths	Russian Federation	Both	Age-standardized	All causes	Occupational exposure to asbestos	Rate	2012	2.18	2.95	1.51
Deaths	Russian Federation	Both	Age-standardized	All causes	Occupational exposure to asbestos	Rate	2013	2.09	2.84	1.46
Deaths	Russian Federation	Both	Age-standardized	All causes	Occupational exposure to asbestos	Rate	2014	2.21	2.98	1.53
Deaths	Russian Federation	Both	Age-standardized	All causes	Occupational exposure to asbestos	Rate	2015	2.17	2.92	1.51
Deaths	Russian Federation	Both	Age-standardized	All causes	Occupational exposure to asbestos	Rate	2016	2.10	2.81	1.45
Deaths	Russian Federation	Both	Age-standardized	All causes	Occupational exposure to asbestos	Rate	2017	1.90	2.55	1.32
Deaths	Russian Federation	Both	Age-standardized	All causes	Occupational exposure to asbestos	Rate	2018	1.82	2.48	1.25
Deaths	Russian Federation	Both	Age-standardized	All causes	Occupational exposure to asbestos	Rate	2019	1.82	2.55	1.19
Deaths	Russian Federation	Female	Age-standardized	All causes	Occupational exposure to asbestos	Rate	1990	0.64	0.94	0.44
Deaths	Russian Federation	Female	Age-standardized	All causes	Occupational exposure to asbestos	Rate	1991	0.64	0.94	0.45
Deaths	Russian Federation	Female	Age-standardized	All causes	Occupational exposure to asbestos	Rate	1992	0.66	0.99	0.48
Deaths	Russian Federation	Female	Age-standardized	All causes	Occupational exposure to asbestos	Rate	1993	0.74	1.13	0.56
Deaths	Russian Federation	Female	Age-standardized	All causes	Occupational exposure to asbestos	Rate	1994	0.77	1.23	0.58
Deaths	Russian Federation	Female	Age-standardized	All causes	Occupational exposure to asbestos	Rate	1995	0.74	1.15	0.56
Deaths	Russian Federation	Female	Age-standardized	All causes	Occupational exposure to asbestos	Rate	1996	0.69	1.05	0.52
Deaths	Russian Federation	Female	Age-standardized	All causes	Occupational exposure to asbestos	Rate	1997	0.65	0.98	0.49
Deaths	Russian Federation	Female	Age-standardized	All causes	Occupational exposure to asbestos	Rate	1998	0.63	0.94	0.47
Deaths	Russian Federation	Female	Age-standardized	All causes	Occupational exposure to asbestos	Rate	1999	0.65	1.00	0.49
Deaths	Russian Federation	Female	Age-standardized	All causes	Occupational exposure to asbestos	Rate	2000	0.68	1.04	0.52
Deaths	Russian Federation	Female	Age-standardized	All causes	Occupational exposure to asbestos	Rate	2001	0.69	1.05	0.52
Deaths	Russian Federation	Female	Age-standardized	All causes	Occupational exposure to asbestos	Rate	2002	0.70	1.06	0.54
Deaths	Russian Federation	Female	Age-standardized	All causes	Occupational exposure to asbestos	Rate	2003	0.71	1.08	0.54
Deaths	Russian Federation	Female	Age-standardized	All causes	Occupational exposure to asbestos	Rate	2004	0.69	1.04	0.53
Deaths	Russian Federation	Female	Age-standardized	All causes	Occupational exposure to asbestos	Rate	2005	0.73	1.12	0.55
Deaths	Russian Federation	Female	Age-standardized	All causes	Occupational exposure to asbestos	Rate	2006	0.70	1.03	0.53
Deaths	Russian Federation	Female	Age-standardized	All causes	Occupational exposure to asbestos	Rate	2007	0.69	0.98	0.52
Deaths	Russian Federation	Female	Age-standardized	All causes	Occupational exposure to asbestos	Rate	2008	0.71	1.01	0.54
Deaths	Russian Federation	Female	Age-standardized	All causes	Occupational exposure to asbestos	Rate	2009	0.70	1.00	0.53
Deaths	Russian Federation	Female	Age-standardized	All causes	Occupational exposure to asbestos	Rate	2010	0.72	1.03	0.55
Deaths	Russian Federation	Female	Age-standardized	All causes	Occupational exposure to asbestos	Rate	2011	0.69	0.96	0.51
Deaths	Russian Federation	Female	Age-standardized	All causes	Occupational exposure to asbestos	Rate	2012	0.67	0.94	0.50
Deaths	Russian Federation	Female	Age-standardized	All causes	Occupational exposure to asbestos	Rate	2013	0.66	0.91	0.48
Deaths	Russian Federation	Female	Age-standardized	All causes	Occupational exposure to asbestos	Rate	2014	0.67	0.93	0.49
Deaths	Russian Federation	Female	Age-standardized	All causes	Occupational exposure to asbestos	Rate	2015	0.67	0.93	0.48
Deaths	Russian Federation	Female	Age-standardized	All causes	Occupational exposure to asbestos	Rate	2016	0.66	0.93	0.47
Deaths	Russian Federation	Female	Age-standardized	All causes	Occupational exposure to asbestos	Rate	2017	0.64	0.89	0.44
Deaths	Russian Federation	Female	Age-standardized	All causes	Occupational exposure to asbestos	Rate	2018	0.65	0.92	0.43
Deaths	Russian Federation	Female	Age-standardized	All causes	Occupational exposure to asbestos	Rate	2019	0.65	0.94	0.43
Deaths	Russian Federation	Male	Age-standardized	All causes	Occupational exposure to asbestos	Rate	1990	4.22	6.15	2.63
Deaths	Russian Federation	Male	Age-standardized	All causes	Occupational exposure to asbestos	Rate	1991	4.25	6.11	2.66
Deaths	Russian Federation	Male	Age-standardized	All causes	Occupational exposure to asbestos	Rate	1992	4.93	7.11	3.10
Deaths	Russian Federation	Male	Age-standardized	All causes	Occupational exposure to asbestos	Rate	1993	6.95	10.00	4.41
Deaths	Russian Federation	Male	Age-standardized	All causes	Occupational exposure to asbestos	Rate	1994	8.08	11.82	5.01
Deaths	Russian Federation	Male	Age-standardized	All causes	Occupational exposure to asbestos	Rate	1995	7.22	10.27	4.59
Deaths	Russian Federation	Male	Age-standardized	All causes	Occupational exposure to asbestos	Rate	1996	6.21	8.81	3.97
Deaths	Russian Federation	Male	Age-standardized	All causes	Occupational exposure to asbestos	Rate	1997	5.37	7.71	3.42
Deaths	Russian Federation	Male	Age-standardized	All causes	Occupational exposure to asbestos	Rate	1998	5.07	7.32	3.23
Deaths	Russian Federation	Male	Age-standardized	All causes	Occupational exposure to asbestos	Rate	1999	5.78	8.22	3.70
Deaths	Russian Federation	Male	Age-standardized	All causes	Occupational exposure to asbestos	Rate	2000	6.17	8.78	3.94
Deaths	Russian Federation	Male	Age-standardized	All causes	Occupational exposure to asbestos	Rate	2001	5.98	8.54	3.81
Deaths	Russian Federation	Male	Age-standardized	All causes	Occupational exposure to asbestos	Rate	2002	6.04	8.62	3.84
Deaths	Russian Federation	Male	Age-standardized	All causes	Occupational exposure to asbestos	Rate	2003	6.20	8.85	3.92
Deaths	Russian Federation	Male	Age-standardized	All causes	Occupational exposure to asbestos	Rate	2004	5.78	8.27	3.66
Deaths	Russian Federation	Male	Age-standardized	All causes	Occupational exposure to asbestos	Rate	2005	6.29	9.00	3.99
Deaths	Russian Federation	Male	Age-standardized	All causes	Occupational exposure to asbestos	Rate	2006	5.47	7.84	3.47
Deaths	Russian Federation	Male	Age-standardized	All causes	Occupational exposure to asbestos	Rate	2007	5.23	7.49	3.35
Deaths	Russian Federation	Male	Age-standardized	All causes	Occupational exposure to asbestos	Rate	2008	5.63	8.03	3.58
Deaths	Russian Federation	Male	Age-standardized	All causes	Occupational exposure to asbestos	Rate	2009	5.40	7.72	3.44
Deaths	Russian Federation	Male	Age-standardized	All causes	Occupational exposure to asbestos	Rate	2010	5.88	8.36	3.73
Deaths	Russian Federation	Male	Age-standardized	All causes	Occupational exposure to asbestos	Rate	2011	5.31	7.57	3.39
Deaths	Russian Federation	Male	Age-standardized	All causes	Occupational exposure to asbestos	Rate	2012	5.02	7.18	3.22
Deaths	Russian Federation	Male	Age-standardized	All causes	Occupational exposure to asbestos	Rate	2013	4.82	6.89	3.08
Deaths	Russian Federation	Male	Age-standardized	All causes	Occupational exposure to asbestos	Rate	2014	5.10	7.26	3.24
Deaths	Russian Federation	Male	Age-standardized	All causes	Occupational exposure to asbestos	Rate	2015	5.00	7.11	3.17
Deaths	Russian Federation	Male	Age-standardized	All causes	Occupational exposure to asbestos	Rate	2016	4.79	6.78	3.04
Deaths	Russian Federation	Male	Age-standardized	All causes	Occupational exposure to asbestos	Rate	2017	4.24	6.04	2.71
Deaths	Russian Federation	Male	Age-standardized	All causes	Occupational exposure to asbestos	Rate	2018	4.00	5.79	2.46
Deaths	Russian Federation	Male	Age-standardized	All causes	Occupational exposure to asbestos	Rate	2019	3.95	5.89	2.28
