# Supplementary material for: A comparative study of the disease burden attributable to asbestos in Brazil, China, Kazakhstan, and Russia between 1990 and 2019
Source: BMC Public Health. 2022 Nov 3;22:2012. doi: 10.1186/s12889-022-14437-6 (PMC9632158; doi:10.1186/s12889-022-14437-6)
Supplement: Supplementary file 3 — Additional file 3: Table S3. Age-specific counts of deaths of all causes exposure to asbestos in 2019 for Global. [file 12889_2022_14437_MOESM3_ESM.csv]

Table S3 Age-specific counts of deaths of all causes exposure to asbestos in 2019 for Global
measure	location	sex	age	cause	rei	metric	year	val	upper	lower
Deaths	Global	Female	15-19 years	All causes	Occupational exposure to asbestos	Number	2019	1.51	2.31	0.68
Deaths	Global	Female	20-24 years	All causes	Occupational exposure to asbestos	Number	2019	11.09	29.75	1.37
Deaths	Global	Female	25-29 years	All causes	Occupational exposure to asbestos	Number	2019	31.3	85.91	4.18
Deaths	Global	Female	30-34 years	All causes	Occupational exposure to asbestos	Number	2019	27.69	58.32	6.34
Deaths	Global	Female	35-39 years	All causes	Occupational exposure to asbestos	Number	2019	124.95	294.86	37.49
Deaths	Global	Female	40-44 years	All causes	Occupational exposure to asbestos	Number	2019	244.95	366.34	120.29
Deaths	Global	Female	45-49 years	All causes	Occupational exposure to asbestos	Number	2019	313.79	424.85	194.41
Deaths	Global	Female	50-54 years	All causes	Occupational exposure to asbestos	Number	2019	757.25	1007.68	480.29
Deaths	Global	Female	55-59 years	All causes	Occupational exposure to asbestos	Number	2019	1584.19	2069.83	1087.9
Deaths	Global	Female	60-64 years	All causes	Occupational exposure to asbestos	Number	2019	2617.43	3390.9	1775.44
Deaths	Global	Female	65-69 years	All causes	Occupational exposure to asbestos	Number	2019	4393.27	5763.55	2859.31
Deaths	Global	Female	70-74 years	All causes	Occupational exposure to asbestos	Number	2019	6622.9	8639.84	4476.87
Deaths	Global	Female	75-79 years	All causes	Occupational exposure to asbestos	Number	2019	7477.53	9791.5	4800.28
Deaths	Global	Female	80-84 years	All causes	Occupational exposure to asbestos	Number	2019	7572.94	10047.57	4578.47
Deaths	Global	Female	85-89 years	All causes	Occupational exposure to asbestos	Number	2019	5349.02	7379.12	3116.94
Deaths	Global	Female	90-94 years	All causes	Occupational exposure to asbestos	Number	2019	2588.34	3656.54	1336.73
Deaths	Global	Female	95+ years	All causes	Occupational exposure to asbestos	Number	2019	1069.31	1550.21	518.55
Deaths	Global	Female	15-19 years	All causes	Occupational exposure to asbestos	Rate	2019	0	0	0
Deaths	Global	Female	20-24 years	All causes	Occupational exposure to asbestos	Rate	2019	0	0.01	0
Deaths	Global	Female	25-29 years	All causes	Occupational exposure to asbestos	Rate	2019	0.01	0.03	0
Deaths	Global	Female	30-34 years	All causes	Occupational exposure to asbestos	Rate	2019	0.01	0.02	0
Deaths	Global	Female	35-39 years	All causes	Occupational exposure to asbestos	Rate	2019	0.05	0.11	0.01
Deaths	Global	Female	40-44 years	All causes	Occupational exposure to asbestos	Rate	2019	0.1	0.15	0.05
Deaths	Global	Female	45-49 years	All causes	Occupational exposure to asbestos	Rate	2019	0.13	0.18	0.08
Deaths	Global	Female	50-54 years	All causes	Occupational exposure to asbestos	Rate	2019	0.35	0.46	0.22
Deaths	Global	Female	55-59 years	All causes	Occupational exposure to asbestos	Rate	2019	0.84	1.1	0.58
Deaths	Global	Female	60-64 years	All causes	Occupational exposure to asbestos	Rate	2019	1.63	2.11	1.11
Deaths	Global	Female	65-69 years	All causes	Occupational exposure to asbestos	Rate	2019	3.26	4.27	2.12
Deaths	Global	Female	70-74 years	All causes	Occupational exposure to asbestos	Rate	2019	6.69	8.73	4.52
Deaths	Global	Female	75-79 years	All causes	Occupational exposure to asbestos	Rate	2019	10.71	14.02	6.87
Deaths	Global	Female	80-84 years	All causes	Occupational exposure to asbestos	Rate	2019	15.4	20.43	9.31
Deaths	Global	Female	85-89 years	All causes	Occupational exposure to asbestos	Rate	2019	19.67	27.13	11.46
Deaths	Global	Female	90-94 years	All causes	Occupational exposure to asbestos	Rate	2019	22.41	31.66	11.57
Deaths	Global	Female	95+ years	All causes	Occupational exposure to asbestos	Rate	2019	30.58	44.33	14.83
Deaths	Global	Male	15-19 years	All causes	Occupational exposure to asbestos	Number	2019	2.63	3.93	1.43
Deaths	Global	Male	20-24 years	All causes	Occupational exposure to asbestos	Number	2019	6.3	11.13	2.65
Deaths	Global	Male	25-29 years	All causes	Occupational exposure to asbestos	Number	2019	12.02	23.76	4.93
Deaths	Global	Male	30-34 years	All causes	Occupational exposure to asbestos	Number	2019	27.02	49.65	11.21
Deaths	Global	Male	35-39 years	All causes	Occupational exposure to asbestos	Number	2019	113.42	184.63	60.79
Deaths	Global	Male	40-44 years	All causes	Occupational exposure to asbestos	Number	2019	356.21	502.48	240.13
Deaths	Global	Male	45-49 years	All causes	Occupational exposure to asbestos	Number	2019	1165.03	1600.08	838.68
Deaths	Global	Male	50-54 years	All causes	Occupational exposure to asbestos	Number	2019	3357.36	4662.47	2325.49
Deaths	Global	Male	55-59 years	All causes	Occupational exposure to asbestos	Number	2019	8571.77	11998.02	5781.73
Deaths	Global	Male	60-64 years	All causes	Occupational exposure to asbestos	Number	2019	13736.49	19086.19	9227.72
Deaths	Global	Male	65-69 years	All causes	Occupational exposure to asbestos	Number	2019	24275.18	32634.38	16774.72
Deaths	Global	Male	70-74 years	All causes	Occupational exposure to asbestos	Number	2019	35853.78	46929.42	25216.59
Deaths	Global	Male	75-79 years	All causes	Occupational exposure to asbestos	Number	2019	40734.55	52360.55	29416.25
Deaths	Global	Male	80-84 years	All causes	Occupational exposure to asbestos	Number	2019	36240.17	46224.99	26165.96
Deaths	Global	Male	85-89 years	All causes	Occupational exposure to asbestos	Number	2019	23878.89	30747.08	16889.21
Deaths	Global	Male	90-94 years	All causes	Occupational exposure to asbestos	Number	2019	8145.22	10609.3	5546.53
Deaths	Global	Male	95+ years	All causes	Occupational exposure to asbestos	Number	2019	2069.5	2749.84	1324.33
Deaths	Global	Male	15-19 years	All causes	Occupational exposure to asbestos	Rate	2019	0	0	0
Deaths	Global	Male	20-24 years	All causes	Occupational exposure to asbestos	Rate	2019	0	0	0
Deaths	Global	Male	25-29 years	All causes	Occupational exposure to asbestos	Rate	2019	0	0.01	0
Deaths	Global	Male	30-34 years	All causes	Occupational exposure to asbestos	Rate	2019	0.01	0.02	0
Deaths	Global	Male	35-39 years	All causes	Occupational exposure to asbestos	Rate	2019	0.04	0.07	0.02
Deaths	Global	Male	40-44 years	All causes	Occupational exposure to asbestos	Rate	2019	0.14	0.2	0.1
Deaths	Global	Male	45-49 years	All causes	Occupational exposure to asbestos	Rate	2019	0.49	0.67	0.35
Deaths	Global	Male	50-54 years	All causes	Occupational exposure to asbestos	Rate	2019	1.54	2.14	1.07
Deaths	Global	Male	55-59 years	All causes	Occupational exposure to asbestos	Rate	2019	4.69	6.56	3.16
Deaths	Global	Male	60-64 years	All causes	Occupational exposure to asbestos	Rate	2019	9.03	12.54	6.06
Deaths	Global	Male	65-69 years	All causes	Occupational exposure to asbestos	Rate	2019	19.64	26.4	13.57
Deaths	Global	Male	70-74 years	All causes	Occupational exposure to asbestos	Rate	2019	40.7	53.27	28.62
Deaths	Global	Male	75-79 years	All causes	Occupational exposure to asbestos	Rate	2019	71.21	91.53	51.42
Deaths	Global	Male	80-84 years	All causes	Occupational exposure to asbestos	Rate	2019	102.84	131.18	74.26
Deaths	Global	Male	85-89 years	All causes	Occupational exposure to asbestos	Rate	2019	146.65	188.83	103.72
Deaths	Global	Male	90-94 years	All causes	Occupational exposure to asbestos	Rate	2019	153.46	199.88	104.5
Deaths	Global	Male	95+ years	All causes	Occupational exposure to asbestos	Rate	2019	162.14	215.45	103.76
