# Supplementary material for: A comparative study of the disease burden attributable to asbestos in Brazil, China, Kazakhstan, and Russia between 1990 and 2019
Source: BMC Public Health. 2022 Nov 3;22:2012. doi: 10.1186/s12889-022-14437-6 (PMC9632158; doi:10.1186/s12889-022-14437-6)
Supplement: Supplementary file 4 — Additional file 4: Table S4. Age-specific counts of DALYs of all causes exposure to asbestos in 2019 for Global. [file 12889_2022_14437_MOESM4_ESM.csv]

Table S4 Age-specific counts of DALYs of all causes exposure to asbestos in 2019 for Global
measure	location	sex	age	cause	rei	metric	year	val	upper	lower
DALYs (Disability-Adjusted Life Years)	Global	Female	15-19 years	All causes	Occupational exposure to asbestos	Number	2019	215.34	332.9	130.96
DALYs (Disability-Adjusted Life Years)	Global	Female	20-24 years	All causes	Occupational exposure to asbestos	Number	2019	1036.35	2282.88	320.74
DALYs (Disability-Adjusted Life Years)	Global	Female	25-29 years	All causes	Occupational exposure to asbestos	Number	2019	2282.53	5742.09	571.29
DALYs (Disability-Adjusted Life Years)	Global	Female	30-34 years	All causes	Occupational exposure to asbestos	Number	2019	1942.77	3734.08	664.99
DALYs (Disability-Adjusted Life Years)	Global	Female	35-39 years	All causes	Occupational exposure to asbestos	Number	2019	6865.35	15601.08	2281.57
DALYs (Disability-Adjusted Life Years)	Global	Female	40-44 years	All causes	Occupational exposure to asbestos	Number	2019	11893.72	17508.46	6111.85
DALYs (Disability-Adjusted Life Years)	Global	Female	45-49 years	All causes	Occupational exposure to asbestos	Number	2019	13642.24	18443.8	8553.81
DALYs (Disability-Adjusted Life Years)	Global	Female	50-54 years	All causes	Occupational exposure to asbestos	Number	2019	28865.73	38216.1	18400.14
DALYs (Disability-Adjusted Life Years)	Global	Female	55-59 years	All causes	Occupational exposure to asbestos	Number	2019	52553.91	68461.79	36041.59
DALYs (Disability-Adjusted Life Years)	Global	Female	60-64 years	All causes	Occupational exposure to asbestos	Number	2019	74395.25	96537.83	50346.72
DALYs (Disability-Adjusted Life Years)	Global	Female	65-69 years	All causes	Occupational exposure to asbestos	Number	2019	104693.38	137199.93	68249.93
DALYs (Disability-Adjusted Life Years)	Global	Female	70-74 years	All causes	Occupational exposure to asbestos	Number	2019	128978.36	168457.49	87076.39
DALYs (Disability-Adjusted Life Years)	Global	Female	75-79 years	All causes	Occupational exposure to asbestos	Number	2019	114994.4	150648.12	73894.27
DALYs (Disability-Adjusted Life Years)	Global	Female	80-84 years	All causes	Occupational exposure to asbestos	Number	2019	89647.16	119052.36	54405.24
DALYs (Disability-Adjusted Life Years)	Global	Female	85-89 years	All causes	Occupational exposure to asbestos	Number	2019	48295.2	66637.37	28249.43
DALYs (Disability-Adjusted Life Years)	Global	Female	90-94 years	All causes	Occupational exposure to asbestos	Number	2019	18124.16	25607.01	9365.39
DALYs (Disability-Adjusted Life Years)	Global	Female	95+ years	All causes	Occupational exposure to asbestos	Number	2019	5592.03	8044.05	2724.91
DALYs (Disability-Adjusted Life Years)	Global	Female	15-19 years	All causes	Occupational exposure to asbestos	Rate	2019	0.07	0.11	0.04
DALYs (Disability-Adjusted Life Years)	Global	Female	20-24 years	All causes	Occupational exposure to asbestos	Rate	2019	0.35	0.77	0.11
DALYs (Disability-Adjusted Life Years)	Global	Female	25-29 years	All causes	Occupational exposure to asbestos	Rate	2019	0.76	1.91	0.19
DALYs (Disability-Adjusted Life Years)	Global	Female	30-34 years	All causes	Occupational exposure to asbestos	Rate	2019	0.65	1.25	0.22
DALYs (Disability-Adjusted Life Years)	Global	Female	35-39 years	All causes	Occupational exposure to asbestos	Rate	2019	2.56	5.81	0.85
DALYs (Disability-Adjusted Life Years)	Global	Female	40-44 years	All causes	Occupational exposure to asbestos	Rate	2019	4.86	7.16	2.5
DALYs (Disability-Adjusted Life Years)	Global	Female	45-49 years	All causes	Occupational exposure to asbestos	Rate	2019	5.79	7.83	3.63
DALYs (Disability-Adjusted Life Years)	Global	Female	50-54 years	All causes	Occupational exposure to asbestos	Rate	2019	13.17	17.43	8.39
DALYs (Disability-Adjusted Life Years)	Global	Female	55-59 years	All causes	Occupational exposure to asbestos	Rate	2019	27.92	36.37	19.15
DALYs (Disability-Adjusted Life Years)	Global	Female	60-64 years	All causes	Occupational exposure to asbestos	Rate	2019	46.39	60.19	31.39
DALYs (Disability-Adjusted Life Years)	Global	Female	65-69 years	All causes	Occupational exposure to asbestos	Rate	2019	77.57	101.65	50.57
DALYs (Disability-Adjusted Life Years)	Global	Female	70-74 years	All causes	Occupational exposure to asbestos	Rate	2019	130.3	170.19	87.97
DALYs (Disability-Adjusted Life Years)	Global	Female	75-79 years	All causes	Occupational exposure to asbestos	Rate	2019	164.63	215.68	105.79
DALYs (Disability-Adjusted Life Years)	Global	Female	80-84 years	All causes	Occupational exposure to asbestos	Rate	2019	182.27	242.05	110.61
DALYs (Disability-Adjusted Life Years)	Global	Female	85-89 years	All causes	Occupational exposure to asbestos	Rate	2019	177.57	245.01	103.87
DALYs (Disability-Adjusted Life Years)	Global	Female	90-94 years	All causes	Occupational exposure to asbestos	Rate	2019	156.92	221.71	81.09
DALYs (Disability-Adjusted Life Years)	Global	Female	95+ years	All causes	Occupational exposure to asbestos	Rate	2019	159.92	230.04	77.92
DALYs (Disability-Adjusted Life Years)	Global	Male	15-19 years	All causes	Occupational exposure to asbestos	Number	2019	211.47	309.09	125.1
DALYs (Disability-Adjusted Life Years)	Global	Male	20-24 years	All causes	Occupational exposure to asbestos	Number	2019	478.71	796.65	229.07
DALYs (Disability-Adjusted Life Years)	Global	Male	25-29 years	All causes	Occupational exposure to asbestos	Number	2019	814.35	1546.15	376.34
DALYs (Disability-Adjusted Life Years)	Global	Male	30-34 years	All causes	Occupational exposure to asbestos	Number	2019	1618.19	2917.94	717.51
DALYs (Disability-Adjusted Life Years)	Global	Male	35-39 years	All causes	Occupational exposure to asbestos	Number	2019	5986.93	9691.24	3248.17
DALYs (Disability-Adjusted Life Years)	Global	Male	40-44 years	All causes	Occupational exposure to asbestos	Number	2019	16881.66	23778.43	11402.56
DALYs (Disability-Adjusted Life Years)	Global	Male	45-49 years	All causes	Occupational exposure to asbestos	Number	2019	49391.18	67854.45	35653.03
DALYs (Disability-Adjusted Life Years)	Global	Male	50-54 years	All causes	Occupational exposure to asbestos	Number	2019	126215.73	175304.8	87704.89
DALYs (Disability-Adjusted Life Years)	Global	Male	55-59 years	All causes	Occupational exposure to asbestos	Number	2019	281705.73	393993.55	189769.05
DALYs (Disability-Adjusted Life Years)	Global	Male	60-64 years	All causes	Occupational exposure to asbestos	Number	2019	388193.78	538585.02	260633.52
DALYs (Disability-Adjusted Life Years)	Global	Male	65-69 years	All causes	Occupational exposure to asbestos	Number	2019	576552.14	774584.68	398312.34
DALYs (Disability-Adjusted Life Years)	Global	Male	70-74 years	All causes	Occupational exposure to asbestos	Number	2019	696841.12	911945.71	491470.36
DALYs (Disability-Adjusted Life Years)	Global	Male	75-79 years	All causes	Occupational exposure to asbestos	Number	2019	626979.96	803878.86	453228.39
DALYs (Disability-Adjusted Life Years)	Global	Male	80-84 years	All causes	Occupational exposure to asbestos	Number	2019	428783.64	546664.41	309895.59
DALYs (Disability-Adjusted Life Years)	Global	Male	85-89 years	All causes	Occupational exposure to asbestos	Number	2019	216417.85	278132.84	153425.16
DALYs (Disability-Adjusted Life Years)	Global	Male	90-94 years	All causes	Occupational exposure to asbestos	Number	2019	57351.62	74627.65	38894.57
DALYs (Disability-Adjusted Life Years)	Global	Male	95+ years	All causes	Occupational exposure to asbestos	Number	2019	10912.56	14468.71	7009.24
DALYs (Disability-Adjusted Life Years)	Global	Male	15-19 years	All causes	Occupational exposure to asbestos	Rate	2019	0.07	0.1	0.04
DALYs (Disability-Adjusted Life Years)	Global	Male	20-24 years	All causes	Occupational exposure to asbestos	Rate	2019	0.16	0.26	0.08
DALYs (Disability-Adjusted Life Years)	Global	Male	25-29 years	All causes	Occupational exposure to asbestos	Rate	2019	0.27	0.51	0.12
DALYs (Disability-Adjusted Life Years)	Global	Male	30-34 years	All causes	Occupational exposure to asbestos	Rate	2019	0.53	0.96	0.24
DALYs (Disability-Adjusted Life Years)	Global	Male	35-39 years	All causes	Occupational exposure to asbestos	Rate	2019	2.2	3.56	1.19
DALYs (Disability-Adjusted Life Years)	Global	Male	40-44 years	All causes	Occupational exposure to asbestos	Rate	2019	6.79	9.56	4.58
DALYs (Disability-Adjusted Life Years)	Global	Male	45-49 years	All causes	Occupational exposure to asbestos	Rate	2019	20.72	28.47	14.96
DALYs (Disability-Adjusted Life Years)	Global	Male	50-54 years	All causes	Occupational exposure to asbestos	Rate	2019	58.01	80.57	40.31
DALYs (Disability-Adjusted Life Years)	Global	Male	55-59 years	All causes	Occupational exposure to asbestos	Rate	2019	154.14	215.58	103.83
DALYs (Disability-Adjusted Life Years)	Global	Male	60-64 years	All causes	Occupational exposure to asbestos	Rate	2019	255.13	353.97	171.3
DALYs (Disability-Adjusted Life Years)	Global	Male	65-69 years	All causes	Occupational exposure to asbestos	Rate	2019	466.4	626.6	322.22
DALYs (Disability-Adjusted Life Years)	Global	Male	70-74 years	All causes	Occupational exposure to asbestos	Rate	2019	790.93	1035.08	557.83
DALYs (Disability-Adjusted Life Years)	Global	Male	75-79 years	All causes	Occupational exposure to asbestos	Rate	2019	1096.02	1405.26	792.29
DALYs (Disability-Adjusted Life Years)	Global	Male	80-84 years	All causes	Occupational exposure to asbestos	Rate	2019	1216.83	1551.36	879.44
DALYs (Disability-Adjusted Life Years)	Global	Male	85-89 years	All causes	Occupational exposure to asbestos	Rate	2019	1329.08	1708.09	942.22
DALYs (Disability-Adjusted Life Years)	Global	Male	90-94 years	All causes	Occupational exposure to asbestos	Rate	2019	1080.5	1405.98	732.77
DALYs (Disability-Adjusted Life Years)	Global	Male	95+ years	All causes	Occupational exposure to asbestos	Rate	2019	854.99	1133.61	549.17
