# Supplementary material for: A comparative study of the disease burden attributable to asbestos in Brazil, China, Kazakhstan, and Russia between 1990 and 2019
Source: BMC Public Health. 2022 Nov 3;22:2012. doi: 10.1186/s12889-022-14437-6 (PMC9632158; doi:10.1186/s12889-022-14437-6)
Supplement: Supplementary file 5 — Additional file 5: Table S5. The ASMR of causes exposure to asbestos in Global, Brazil, China, Kazakhstan, and Russia. [file 12889_2022_14437_MOESM5_ESM.csv]

Table S5 The ASMR of causes exposure to asbestos in Global, Brazil, China, Kazakhstan, and Russia
measure	location	sex	age	cause	rei	metric	year	val	upper	lower
Deaths	Brazil	Both	Age-standardized	Larynx cancer	Occupational exposure to asbestos	Rate	1990	0.08	0.12	0.05
Deaths	Brazil	Both	Age-standardized	Larynx cancer	Occupational exposure to asbestos	Rate	1991	0.08	0.12	0.05
Deaths	Brazil	Both	Age-standardized	Larynx cancer	Occupational exposure to asbestos	Rate	1992	0.08	0.12	0.05
Deaths	Brazil	Both	Age-standardized	Larynx cancer	Occupational exposure to asbestos	Rate	1993	0.08	0.13	0.05
Deaths	Brazil	Both	Age-standardized	Larynx cancer	Occupational exposure to asbestos	Rate	1994	0.08	0.12	0.05
Deaths	Brazil	Both	Age-standardized	Larynx cancer	Occupational exposure to asbestos	Rate	1995	0.08	0.12	0.04
Deaths	Brazil	Both	Age-standardized	Larynx cancer	Occupational exposure to asbestos	Rate	1996	0.07	0.11	0.04
Deaths	Brazil	Both	Age-standardized	Larynx cancer	Occupational exposure to asbestos	Rate	1997	0.07	0.11	0.04
Deaths	Brazil	Both	Age-standardized	Larynx cancer	Occupational exposure to asbestos	Rate	1998	0.07	0.11	0.04
Deaths	Brazil	Both	Age-standardized	Larynx cancer	Occupational exposure to asbestos	Rate	1999	0.08	0.11	0.04
Deaths	Brazil	Both	Age-standardized	Larynx cancer	Occupational exposure to asbestos	Rate	2000	0.08	0.12	0.04
Deaths	Brazil	Both	Age-standardized	Larynx cancer	Occupational exposure to asbestos	Rate	2001	0.07	0.11	0.04
Deaths	Brazil	Both	Age-standardized	Larynx cancer	Occupational exposure to asbestos	Rate	2002	0.07	0.11	0.04
Deaths	Brazil	Both	Age-standardized	Larynx cancer	Occupational exposure to asbestos	Rate	2003	0.08	0.12	0.04
Deaths	Brazil	Both	Age-standardized	Larynx cancer	Occupational exposure to asbestos	Rate	2004	0.08	0.12	0.04
Deaths	Brazil	Both	Age-standardized	Larynx cancer	Occupational exposure to asbestos	Rate	2005	0.07	0.11	0.04
Deaths	Brazil	Both	Age-standardized	Larynx cancer	Occupational exposure to asbestos	Rate	2006	0.08	0.11	0.04
Deaths	Brazil	Both	Age-standardized	Larynx cancer	Occupational exposure to asbestos	Rate	2007	0.08	0.12	0.04
Deaths	Brazil	Both	Age-standardized	Larynx cancer	Occupational exposure to asbestos	Rate	2008	0.08	0.12	0.04
Deaths	Brazil	Both	Age-standardized	Larynx cancer	Occupational exposure to asbestos	Rate	2009	0.08	0.12	0.04
Deaths	Brazil	Both	Age-standardized	Larynx cancer	Occupational exposure to asbestos	Rate	2010	0.08	0.12	0.04
Deaths	Brazil	Both	Age-standardized	Larynx cancer	Occupational exposure to asbestos	Rate	2011	0.08	0.12	0.04
Deaths	Brazil	Both	Age-standardized	Larynx cancer	Occupational exposure to asbestos	Rate	2012	0.08	0.12	0.04
Deaths	Brazil	Both	Age-standardized	Larynx cancer	Occupational exposure to asbestos	Rate	2013	0.08	0.11	0.04
Deaths	Brazil	Both	Age-standardized	Larynx cancer	Occupational exposure to asbestos	Rate	2014	0.07	0.11	0.04
Deaths	Brazil	Both	Age-standardized	Larynx cancer	Occupational exposure to asbestos	Rate	2015	0.07	0.11	0.04
Deaths	Brazil	Both	Age-standardized	Larynx cancer	Occupational exposure to asbestos	Rate	2016	0.07	0.11	0.04
Deaths	Brazil	Both	Age-standardized	Larynx cancer	Occupational exposure to asbestos	Rate	2017	0.07	0.11	0.04
Deaths	Brazil	Both	Age-standardized	Larynx cancer	Occupational exposure to asbestos	Rate	2018	0.07	0.1	0.04
Deaths	Brazil	Both	Age-standardized	Larynx cancer	Occupational exposure to asbestos	Rate	2019	0.07	0.1	0.04
Deaths	Brazil	Both	Age-standardized	Mesothelioma	Occupational exposure to asbestos	Rate	1990	0.39	0.47	0.31
Deaths	Brazil	Both	Age-standardized	Mesothelioma	Occupational exposure to asbestos	Rate	1991	0.38	0.45	0.31
Deaths	Brazil	Both	Age-standardized	Mesothelioma	Occupational exposure to asbestos	Rate	1992	0.37	0.44	0.31
Deaths	Brazil	Both	Age-standardized	Mesothelioma	Occupational exposure to asbestos	Rate	1993	0.37	0.45	0.31
Deaths	Brazil	Both	Age-standardized	Mesothelioma	Occupational exposure to asbestos	Rate	1994	0.36	0.43	0.31
Deaths	Brazil	Both	Age-standardized	Mesothelioma	Occupational exposure to asbestos	Rate	1995	0.35	0.42	0.3
Deaths	Brazil	Both	Age-standardized	Mesothelioma	Occupational exposure to asbestos	Rate	1996	0.34	0.41	0.3
Deaths	Brazil	Both	Age-standardized	Mesothelioma	Occupational exposure to asbestos	Rate	1997	0.34	0.41	0.3
Deaths	Brazil	Both	Age-standardized	Mesothelioma	Occupational exposure to asbestos	Rate	1998	0.35	0.41	0.3
Deaths	Brazil	Both	Age-standardized	Mesothelioma	Occupational exposure to asbestos	Rate	1999	0.35	0.41	0.31
Deaths	Brazil	Both	Age-standardized	Mesothelioma	Occupational exposure to asbestos	Rate	2000	0.36	0.41	0.31
Deaths	Brazil	Both	Age-standardized	Mesothelioma	Occupational exposure to asbestos	Rate	2001	0.35	0.41	0.31
Deaths	Brazil	Both	Age-standardized	Mesothelioma	Occupational exposure to asbestos	Rate	2002	0.35	0.4	0.31
Deaths	Brazil	Both	Age-standardized	Mesothelioma	Occupational exposure to asbestos	Rate	2003	0.35	0.41	0.31
Deaths	Brazil	Both	Age-standardized	Mesothelioma	Occupational exposure to asbestos	Rate	2004	0.35	0.4	0.31
Deaths	Brazil	Both	Age-standardized	Mesothelioma	Occupational exposure to asbestos	Rate	2005	0.35	0.4	0.31
Deaths	Brazil	Both	Age-standardized	Mesothelioma	Occupational exposure to asbestos	Rate	2006	0.36	0.4	0.31
Deaths	Brazil	Both	Age-standardized	Mesothelioma	Occupational exposure to asbestos	Rate	2007	0.36	0.41	0.31
Deaths	Brazil	Both	Age-standardized	Mesothelioma	Occupational exposure to asbestos	Rate	2008	0.37	0.41	0.32
Deaths	Brazil	Both	Age-standardized	Mesothelioma	Occupational exposure to asbestos	Rate	2009	0.37	0.42	0.32
Deaths	Brazil	Both	Age-standardized	Mesothelioma	Occupational exposure to asbestos	Rate	2010	0.37	0.42	0.32
Deaths	Brazil	Both	Age-standardized	Mesothelioma	Occupational exposure to asbestos	Rate	2011	0.38	0.42	0.32
Deaths	Brazil	Both	Age-standardized	Mesothelioma	Occupational exposure to asbestos	Rate	2012	0.37	0.41	0.32
Deaths	Brazil	Both	Age-standardized	Mesothelioma	Occupational exposure to asbestos	Rate	2013	0.37	0.41	0.32
Deaths	Brazil	Both	Age-standardized	Mesothelioma	Occupational exposure to asbestos	Rate	2014	0.36	0.41	0.31
Deaths	Brazil	Both	Age-standardized	Mesothelioma	Occupational exposure to asbestos	Rate	2015	0.36	0.4	0.31
Deaths	Brazil	Both	Age-standardized	Mesothelioma	Occupational exposure to asbestos	Rate	2016	0.37	0.41	0.31
Deaths	Brazil	Both	Age-standardized	Mesothelioma	Occupational exposure to asbestos	Rate	2017	0.37	0.41	0.31
Deaths	Brazil	Both	Age-standardized	Mesothelioma	Occupational exposure to asbestos	Rate	2018	0.37	0.41	0.31
Deaths	Brazil	Both	Age-standardized	Mesothelioma	Occupational exposure to asbestos	Rate	2019	0.37	0.42	0.31
Deaths	Brazil	Both	Age-standardized	Ovarian cancer	Occupational exposure to asbestos	Rate	1990	0.11	0.17	0.05
Deaths	Brazil	Both	Age-standardized	Ovarian cancer	Occupational exposure to asbestos	Rate	1991	0.1	0.17	0.05
Deaths	Brazil	Both	Age-standardized	Ovarian cancer	Occupational exposure to asbestos	Rate	1992	0.1	0.16	0.04
Deaths	Brazil	Both	Age-standardized	Ovarian cancer	Occupational exposure to asbestos	Rate	1993	0.1	0.17	0.05
Deaths	Brazil	Both	Age-standardized	Ovarian cancer	Occupational exposure to asbestos	Rate	1994	0.1	0.17	0.05
Deaths	Brazil	Both	Age-standardized	Ovarian cancer	Occupational exposure to asbestos	Rate	1995	0.1	0.17	0.05
Deaths	Brazil	Both	Age-standardized	Ovarian cancer	Occupational exposure to asbestos	Rate	1996	0.1	0.17	0.05
Deaths	Brazil	Both	Age-standardized	Ovarian cancer	Occupational exposure to asbestos	Rate	1997	0.1	0.16	0.05
Deaths	Brazil	Both	Age-standardized	Ovarian cancer	Occupational exposure to asbestos	Rate	1998	0.1	0.17	0.05
Deaths	Brazil	Both	Age-standardized	Ovarian cancer	Occupational exposure to asbestos	Rate	1999	0.1	0.17	0.05
Deaths	Brazil	Both	Age-standardized	Ovarian cancer	Occupational exposure to asbestos	Rate	2000	0.1	0.17	0.05
Deaths	Brazil	Both	Age-standardized	Ovarian cancer	Occupational exposure to asbestos	Rate	2001	0.1	0.17	0.05
Deaths	Brazil	Both	Age-standardized	Ovarian cancer	Occupational exposure to asbestos	Rate	2002	0.1	0.17	0.05
Deaths	Brazil	Both	Age-standardized	Ovarian cancer	Occupational exposure to asbestos	Rate	2003	0.11	0.17	0.05
Deaths	Brazil	Both	Age-standardized	Ovarian cancer	Occupational exposure to asbestos	Rate	2004	0.11	0.17	0.05
Deaths	Brazil	Both	Age-standardized	Ovarian cancer	Occupational exposure to asbestos	Rate	2005	0.1	0.17	0.05
Deaths	Brazil	Both	Age-standardized	Ovarian cancer	Occupational exposure to asbestos	Rate	2006	0.11	0.17	0.05
Deaths	Brazil	Both	Age-standardized	Ovarian cancer	Occupational exposure to asbestos	Rate	2007	0.1	0.17	0.05
Deaths	Brazil	Both	Age-standardized	Ovarian cancer	Occupational exposure to asbestos	Rate	2008	0.1	0.17	0.05
Deaths	Brazil	Both	Age-standardized	Ovarian cancer	Occupational exposure to asbestos	Rate	2009	0.1	0.17	0.05
Deaths	Brazil	Both	Age-standardized	Ovarian cancer	Occupational exposure to asbestos	Rate	2010	0.1	0.17	0.05
Deaths	Brazil	Both	Age-standardized	Ovarian cancer	Occupational exposure to asbestos	Rate	2011	0.1	0.17	0.05
Deaths	Brazil	Both	Age-standardized	Ovarian cancer	Occupational exposure to asbestos	Rate	2012	0.1	0.17	0.04
Deaths	Brazil	Both	Age-standardized	Ovarian cancer	Occupational exposure to asbestos	Rate	2013	0.1	0.16	0.04
Deaths	Brazil	Both	Age-standardized	Ovarian cancer	Occupational exposure to asbestos	Rate	2014	0.1	0.16	0.04
Deaths	Brazil	Both	Age-standardized	Ovarian cancer	Occupational exposure to asbestos	Rate	2015	0.1	0.16	0.04
Deaths	Brazil	Both	Age-standardized	Ovarian cancer	Occupational exposure to asbestos	Rate	2016	0.1	0.17	0.04
Deaths	Brazil	Both	Age-standardized	Ovarian cancer	Occupational exposure to asbestos	Rate	2017	0.1	0.16	0.04
Deaths	Brazil	Both	Age-standardized	Ovarian cancer	Occupational exposure to asbestos	Rate	2018	0.1	0.17	0.05
Deaths	Brazil	Both	Age-standardized	Ovarian cancer	Occupational exposure to asbestos	Rate	2019	0.1	0.17	0.05
Deaths	Brazil	Both	Age-standardized	Pneumoconiosis	Occupational exposure to asbestos	Rate	1990	0.01	0.01	0.01
Deaths	Brazil	Both	Age-standardized	Pneumoconiosis	Occupational exposure to asbestos	Rate	1991	0.01	0.01	0.01
Deaths	Brazil	Both	Age-standardized	Pneumoconiosis	Occupational exposure to asbestos	Rate	1992	0.01	0.01	0.01
Deaths	Brazil	Both	Age-standardized	Pneumoconiosis	Occupational exposure to asbestos	Rate	1993	0.01	0.01	0.01
Deaths	Brazil	Both	Age-standardized	Pneumoconiosis	Occupational exposure to asbestos	Rate	1994	0.01	0.02	0.01
Deaths	Brazil	Both	Age-standardized	Pneumoconiosis	Occupational exposure to asbestos	Rate	1995	0.01	0.02	0.01
Deaths	Brazil	Both	Age-standardized	Pneumoconiosis	Occupational exposure to asbestos	Rate	1996	0.02	0.02	0.01
Deaths	Brazil	Both	Age-standardized	Pneumoconiosis	Occupational exposure to asbestos	Rate	1997	0.02	0.02	0.01
Deaths	Brazil	Both	Age-standardized	Pneumoconiosis	Occupational exposure to asbestos	Rate	1998	0.02	0.02	0.01
Deaths	Brazil	Both	Age-standardized	Pneumoconiosis	Occupational exposure to asbestos	Rate	1999	0.02	0.02	0.01
Deaths	Brazil	Both	Age-standardized	Pneumoconiosis	Occupational exposure to asbestos	Rate	2000	0.02	0.03	0.01
Deaths	Brazil	Both	Age-standardized	Pneumoconiosis	Occupational exposure to asbestos	Rate	2001	0.02	0.03	0.01
Deaths	Brazil	Both	Age-standardized	Pneumoconiosis	Occupational exposure to asbestos	Rate	2002	0.03	0.03	0.01
Deaths	Brazil	Both	Age-standardized	Pneumoconiosis	Occupational exposure to asbestos	Rate	2003	0.03	0.03	0.01
Deaths	Brazil	Both	Age-standardized	Pneumoconiosis	Occupational exposure to asbestos	Rate	2004	0.02	0.03	0.01
Deaths	Brazil	Both	Age-standardized	Pneumoconiosis	Occupational exposure to asbestos	Rate	2005	0.02	0.03	0.01
Deaths	Brazil	Both	Age-standardized	Pneumoconiosis	Occupational exposure to asbestos	Rate	2006	0.02	0.03	0.01
Deaths	Brazil	Both	Age-standardized	Pneumoconiosis	Occupational exposure to asbestos	Rate	2007	0.02	0.02	0.01
Deaths	Brazil	Both	Age-standardized	Pneumoconiosis	Occupational exposure to asbestos	Rate	2008	0.02	0.02	0.01
Deaths	Brazil	Both	Age-standardized	Pneumoconiosis	Occupational exposure to asbestos	Rate	2009	0.02	0.03	0.01
Deaths	Brazil	Both	Age-standardized	Pneumoconiosis	Occupational exposure to asbestos	Rate	2010	0.02	0.03	0.01
Deaths	Brazil	Both	Age-standardized	Pneumoconiosis	Occupational exposure to asbestos	Rate	2011	0.02	0.03	0.01
Deaths	Brazil	Both	Age-standardized	Pneumoconiosis	Occupational exposure to asbestos	Rate	2012	0.02	0.03	0.01
Deaths	Brazil	Both	Age-standardized	Pneumoconiosis	Occupational exposure to asbestos	Rate	2013	0.02	0.03	0.01
Deaths	Brazil	Both	Age-standardized	Pneumoconiosis	Occupational exposure to asbestos	Rate	2014	0.02	0.03	0.01
Deaths	Brazil	Both	Age-standardized	Pneumoconiosis	Occupational exposure to asbestos	Rate	2015	0.02	0.03	0.01
Deaths	Brazil	Both	Age-standardized	Pneumoconiosis	Occupational exposure to asbestos	Rate	2016	0.02	0.03	0.01
Deaths	Brazil	Both	Age-standardized	Pneumoconiosis	Occupational exposure to asbestos	Rate	2017	0.02	0.03	0.01
Deaths	Brazil	Both	Age-standardized	Pneumoconiosis	Occupational exposure to asbestos	Rate	2018	0.02	0.03	0.01
Deaths	Brazil	Both	Age-standardized	Pneumoconiosis	Occupational exposure to asbestos	Rate	2019	0.02	0.03	0.01
Deaths	Brazil	Both	Age-standardized	Tracheal,bronchus,and lung cancer	Occupational exposure to asbestos	Rate	1990	1.46	1.96	1
Deaths	Brazil	Both	Age-standardized	Tracheal, bronchus, and lung cancer	Occupational exposure to asbestos	Rate	1991	1.4	1.89	0.96
Deaths	Brazil	Both	Age-standardized	Tracheal, bronchus, and lung cancer	Occupational exposure to asbestos	Rate	1992	1.41	1.89	0.96
Deaths	Brazil	Both	Age-standardized	Tracheal, bronchus, and lung cancer	Occupational exposure to asbestos	Rate	1993	1.47	1.96	1
Deaths	Brazil	Both	Age-standardized	Tracheal, bronchus, and lung cancer	Occupational exposure to asbestos	Rate	1994	1.43	1.92	0.97
Deaths	Brazil	Both	Age-standardized	Tracheal, bronchus, and lung cancer	Occupational exposure to asbestos	Rate	1995	1.38	1.86	0.94
Deaths	Brazil	Both	Age-standardized	Tracheal, bronchus, and lung cancer	Occupational exposure to asbestos	Rate	1996	1.36	1.82	0.92
Deaths	Brazil	Both	Age-standardized	Tracheal, bronchus, and lung cancer	Occupational exposure to asbestos	Rate	1997	1.35	1.83	0.91
Deaths	Brazil	Both	Age-standardized	Tracheal, bronchus, and lung cancer	Occupational exposure to asbestos	Rate	1998	1.4	1.89	0.95
Deaths	Brazil	Both	Age-standardized	Tracheal, bronchus, and lung cancer	Occupational exposure to asbestos	Rate	1999	1.43	1.95	0.96
Deaths	Brazil	Both	Age-standardized	Tracheal, bronchus, and lung cancer	Occupational exposure to asbestos	Rate	2000	1.45	1.98	0.98
Deaths	Brazil	Both	Age-standardized	Tracheal, bronchus, and lung cancer	Occupational exposure to asbestos	Rate	2001	1.44	1.96	0.97
Deaths	Brazil	Both	Age-standardized	Tracheal, bronchus, and lung cancer	Occupational exposure to asbestos	Rate	2002	1.44	1.96	0.97
Deaths	Brazil	Both	Age-standardized	Tracheal, bronchus, and lung cancer	Occupational exposure to asbestos	Rate	2003	1.46	1.98	0.99
Deaths	Brazil	Both	Age-standardized	Tracheal, bronchus, and lung cancer	Occupational exposure to asbestos	Rate	2004	1.46	1.97	0.99
Deaths	Brazil	Both	Age-standardized	Tracheal, bronchus, and lung cancer	Occupational exposure to asbestos	Rate	2005	1.41	1.91	0.96
Deaths	Brazil	Both	Age-standardized	Tracheal, bronchus, and lung cancer	Occupational exposure to asbestos	Rate	2006	1.43	1.94	0.97
Deaths	Brazil	Both	Age-standardized	Tracheal, bronchus, and lung cancer	Occupational exposure to asbestos	Rate	2007	1.44	1.93	0.98
Deaths	Brazil	Both	Age-standardized	Tracheal, bronchus, and lung cancer	Occupational exposure to asbestos	Rate	2008	1.45	1.95	0.98
Deaths	Brazil	Both	Age-standardized	Tracheal, bronchus, and lung cancer	Occupational exposure to asbestos	Rate	2009	1.47	1.97	1
Deaths	Brazil	Both	Age-standardized	Tracheal, bronchus, and lung cancer	Occupational exposure to asbestos	Rate	2010	1.49	2	1.01
Deaths	Brazil	Both	Age-standardized	Tracheal, bronchus, and lung cancer	Occupational exposure to asbestos	Rate	2011	1.49	1.98	1.01
Deaths	Brazil	Both	Age-standardized	Tracheal, bronchus, and lung cancer	Occupational exposure to asbestos	Rate	2012	1.46	1.96	0.99
Deaths	Brazil	Both	Age-standardized	Tracheal, bronchus, and lung cancer	Occupational exposure to asbestos	Rate	2013	1.44	1.93	0.98
Deaths	Brazil	Both	Age-standardized	Tracheal, bronchus, and lung cancer	Occupational exposure to asbestos	Rate	2014	1.41	1.89	0.96
Deaths	Brazil	Both	Age-standardized	Tracheal, bronchus, and lung cancer	Occupational exposure to asbestos	Rate	2015	1.4	1.87	0.95
Deaths	Brazil	Both	Age-standardized	Tracheal, bronchus, and lung cancer	Occupational exposure to asbestos	Rate	2016	1.42	1.91	0.96
Deaths	Brazil	Both	Age-standardized	Tracheal, bronchus, and lung cancer	Occupational exposure to asbestos	Rate	2017	1.38	1.85	0.93
Deaths	Brazil	Both	Age-standardized	Tracheal, bronchus, and lung cancer	Occupational exposure to asbestos	Rate	2018	1.35	1.8	0.92
Deaths	Brazil	Both	Age-standardized	Tracheal, bronchus, and lung cancer	Occupational exposure to asbestos	Rate	2019	1.34	1.8	0.9
Deaths	China	Both	Age-standardized	Larynx cancer	Occupational exposure to asbestos	Rate	1990	0.01	0.02	0.01
Deaths	China	Both	Age-standardized	Larynx cancer	Occupational exposure to asbestos	Rate	1991	0.01	0.02	0.01
Deaths	China	Both	Age-standardized	Larynx cancer	Occupational exposure to asbestos	Rate	1992	0.01	0.02	0.01
Deaths	China	Both	Age-standardized	Larynx cancer	Occupational exposure to asbestos	Rate	1993	0.01	0.02	0.01
Deaths	China	Both	Age-standardized	Larynx cancer	Occupational exposure to asbestos	Rate	1994	0.01	0.02	0.01
Deaths	China	Both	Age-standardized	Larynx cancer	Occupational exposure to asbestos	Rate	1995	0.01	0.02	0.01
Deaths	China	Both	Age-standardized	Larynx cancer	Occupational exposure to asbestos	Rate	1996	0.01	0.02	0.01
Deaths	China	Both	Age-standardized	Larynx cancer	Occupational exposure to asbestos	Rate	1997	0.01	0.02	0.01
Deaths	China	Both	Age-standardized	Larynx cancer	Occupational exposure to asbestos	Rate	1998	0.01	0.02	0.01
Deaths	China	Both	Age-standardized	Larynx cancer	Occupational exposure to asbestos	Rate	1999	0.01	0.02	0.01
Deaths	China	Both	Age-standardized	Larynx cancer	Occupational exposure to asbestos	Rate	2000	0.01	0.02	0.01
Deaths	China	Both	Age-standardized	Larynx cancer	Occupational exposure to asbestos	Rate	2001	0.01	0.02	0.01
Deaths	China	Both	Age-standardized	Larynx cancer	Occupational exposure to asbestos	Rate	2002	0.01	0.02	0.01
Deaths	China	Both	Age-standardized	Larynx cancer	Occupational exposure to asbestos	Rate	2003	0.01	0.02	0.01
Deaths	China	Both	Age-standardized	Larynx cancer	Occupational exposure to asbestos	Rate	2004	0.01	0.02	0.01
Deaths	China	Both	Age-standardized	Larynx cancer	Occupational exposure to asbestos	Rate	2005	0.01	0.02	0.01
Deaths	China	Both	Age-standardized	Larynx cancer	Occupational exposure to asbestos	Rate	2006	0.01	0.02	0.01
Deaths	China	Both	Age-standardized	Larynx cancer	Occupational exposure to asbestos	Rate	2007	0.01	0.02	0.01
Deaths	China	Both	Age-standardized	Larynx cancer	Occupational exposure to asbestos	Rate	2008	0.01	0.02	0.01
Deaths	China	Both	Age-standardized	Larynx cancer	Occupational exposure to asbestos	Rate	2009	0.02	0.02	0.01
Deaths	China	Both	Age-standardized	Larynx cancer	Occupational exposure to asbestos	Rate	2010	0.02	0.03	0.01
Deaths	China	Both	Age-standardized	Larynx cancer	Occupational exposure to asbestos	Rate	2011	0.02	0.03	0.01
Deaths	China	Both	Age-standardized	Larynx cancer	Occupational exposure to asbestos	Rate	2012	0.02	0.03	0.01
Deaths	China	Both	Age-standardized	Larynx cancer	Occupational exposure to asbestos	Rate	2013	0.02	0.03	0.01
Deaths	China	Both	Age-standardized	Larynx cancer	Occupational exposure to asbestos	Rate	2014	0.02	0.02	0.01
Deaths	China	Both	Age-standardized	Larynx cancer	Occupational exposure to asbestos	Rate	2015	0.02	0.02	0.01
Deaths	China	Both	Age-standardized	Larynx cancer	Occupational exposure to asbestos	Rate	2016	0.01	0.02	0.01
Deaths	China	Both	Age-standardized	Larynx cancer	Occupational exposure to asbestos	Rate	2017	0.01	0.02	0.01
Deaths	China	Both	Age-standardized	Larynx cancer	Occupational exposure to asbestos	Rate	2018	0.01	0.02	0.01
Deaths	China	Both	Age-standardized	Larynx cancer	Occupational exposure to asbestos	Rate	2019	0.01	0.02	0.01
Deaths	China	Both	Age-standardized	Mesothelioma	Occupational exposure to asbestos	Rate	1990	0.1	0.15	0.08
Deaths	China	Both	Age-standardized	Mesothelioma	Occupational exposure to asbestos	Rate	1991	0.1	0.15	0.08
Deaths	China	Both	Age-standardized	Mesothelioma	Occupational exposure to asbestos	Rate	1992	0.1	0.15	0.07
Deaths	China	Both	Age-standardized	Mesothelioma	Occupational exposure to asbestos	Rate	1993	0.1	0.14	0.07
Deaths	China	Both	Age-standardized	Mesothelioma	Occupational exposure to asbestos	Rate	1994	0.1	0.14	0.07
Deaths	China	Both	Age-standardized	Mesothelioma	Occupational exposure to asbestos	Rate	1995	0.09	0.13	0.07
Deaths	China	Both	Age-standardized	Mesothelioma	Occupational exposure to asbestos	Rate	1996	0.09	0.13	0.07
Deaths	China	Both	Age-standardized	Mesothelioma	Occupational exposure to asbestos	Rate	1997	0.09	0.12	0.07
Deaths	China	Both	Age-standardized	Mesothelioma	Occupational exposure to asbestos	Rate	1998	0.09	0.12	0.07
Deaths	China	Both	Age-standardized	Mesothelioma	Occupational exposure to asbestos	Rate	1999	0.09	0.12	0.07
Deaths	China	Both	Age-standardized	Mesothelioma	Occupational exposure to asbestos	Rate	2000	0.09	0.13	0.07
Deaths	China	Both	Age-standardized	Mesothelioma	Occupational exposure to asbestos	Rate	2001	0.09	0.13	0.07
Deaths	China	Both	Age-standardized	Mesothelioma	Occupational exposure to asbestos	Rate	2002	0.09	0.13	0.08
Deaths	China	Both	Age-standardized	Mesothelioma	Occupational exposure to asbestos	Rate	2003	0.1	0.13	0.08
Deaths	China	Both	Age-standardized	Mesothelioma	Occupational exposure to asbestos	Rate	2004	0.1	0.13	0.08
Deaths	China	Both	Age-standardized	Mesothelioma	Occupational exposure to asbestos	Rate	2005	0.1	0.13	0.08
Deaths	China	Both	Age-standardized	Mesothelioma	Occupational exposure to asbestos	Rate	2006	0.1	0.13	0.09
Deaths	China	Both	Age-standardized	Mesothelioma	Occupational exposure to asbestos	Rate	2007	0.11	0.13	0.09
Deaths	China	Both	Age-standardized	Mesothelioma	Occupational exposure to asbestos	Rate	2008	0.12	0.13	0.1
Deaths	China	Both	Age-standardized	Mesothelioma	Occupational exposure to asbestos	Rate	2009	0.12	0.14	0.1
Deaths	China	Both	Age-standardized	Mesothelioma	Occupational exposure to asbestos	Rate	2010	0.13	0.15	0.11
Deaths	China	Both	Age-standardized	Mesothelioma	Occupational exposure to asbestos	Rate	2011	0.14	0.15	0.11
Deaths	China	Both	Age-standardized	Mesothelioma	Occupational exposure to asbestos	Rate	2012	0.14	0.15	0.11
Deaths	China	Both	Age-standardized	Mesothelioma	Occupational exposure to asbestos	Rate	2013	0.13	0.15	0.11
Deaths	China	Both	Age-standardized	Mesothelioma	Occupational exposure to asbestos	Rate	2014	0.13	0.15	0.11
Deaths	China	Both	Age-standardized	Mesothelioma	Occupational exposure to asbestos	Rate	2015	0.12	0.14	0.1
Deaths	China	Both	Age-standardized	Mesothelioma	Occupational exposure to asbestos	Rate	2016	0.12	0.14	0.1
Deaths	China	Both	Age-standardized	Mesothelioma	Occupational exposure to asbestos	Rate	2017	0.11	0.14	0.09
Deaths	China	Both	Age-standardized	Mesothelioma	Occupational exposure to asbestos	Rate	2018	0.11	0.14	0.09
Deaths	China	Both	Age-standardized	Mesothelioma	Occupational exposure to asbestos	Rate	2019	0.11	0.13	0.09
Deaths	China	Both	Age-standardized	Ovarian cancer	Occupational exposure to asbestos	Rate	1990	0.02	0.03	0.01
Deaths	China	Both	Age-standardized	Ovarian cancer	Occupational exposure to asbestos	Rate	1991	0.02	0.04	0.01
Deaths	China	Both	Age-standardized	Ovarian cancer	Occupational exposure to asbestos	Rate	1992	0.02	0.03	0.01
Deaths	China	Both	Age-standardized	Ovarian cancer	Occupational exposure to asbestos	Rate	1993	0.02	0.04	0.01
Deaths	China	Both	Age-standardized	Ovarian cancer	Occupational exposure to asbestos	Rate	1994	0.02	0.03	0.01
Deaths	China	Both	Age-standardized	Ovarian cancer	Occupational exposure to asbestos	Rate	1995	0.02	0.03	0.01
Deaths	China	Both	Age-standardized	Ovarian cancer	Occupational exposure to asbestos	Rate	1996	0.01	0.03	0.01
Deaths	China	Both	Age-standardized	Ovarian cancer	Occupational exposure to asbestos	Rate	1997	0.01	0.03	0.01
Deaths	China	Both	Age-standardized	Ovarian cancer	Occupational exposure to asbestos	Rate	1998	0.01	0.03	0.01
Deaths	China	Both	Age-standardized	Ovarian cancer	Occupational exposure to asbestos	Rate	1999	0.01	0.03	0.01
Deaths	China	Both	Age-standardized	Ovarian cancer	Occupational exposure to asbestos	Rate	2000	0.02	0.03	0.01
Deaths	China	Both	Age-standardized	Ovarian cancer	Occupational exposure to asbestos	Rate	2001	0.02	0.03	0.01
Deaths	China	Both	Age-standardized	Ovarian cancer	Occupational exposure to asbestos	Rate	2002	0.02	0.03	0.01
Deaths	China	Both	Age-standardized	Ovarian cancer	Occupational exposure to asbestos	Rate	2003	0.02	0.03	0.01
Deaths	China	Both	Age-standardized	Ovarian cancer	Occupational exposure to asbestos	Rate	2004	0.02	0.03	0.01
Deaths	China	Both	Age-standardized	Ovarian cancer	Occupational exposure to asbestos	Rate	2005	0.02	0.03	0.01
Deaths	China	Both	Age-standardized	Ovarian cancer	Occupational exposure to asbestos	Rate	2006	0.02	0.03	0.01
Deaths	China	Both	Age-standardized	Ovarian cancer	Occupational exposure to asbestos	Rate	2007	0.02	0.03	0.01
Deaths	China	Both	Age-standardized	Ovarian cancer	Occupational exposure to asbestos	Rate	2008	0.02	0.03	0.01
Deaths	China	Both	Age-standardized	Ovarian cancer	Occupational exposure to asbestos	Rate	2009	0.02	0.03	0.01
Deaths	China	Both	Age-standardized	Ovarian cancer	Occupational exposure to asbestos	Rate	2010	0.02	0.03	0.01
Deaths	China	Both	Age-standardized	Ovarian cancer	Occupational exposure to asbestos	Rate	2011	0.02	0.04	0.01
Deaths	China	Both	Age-standardized	Ovarian cancer	Occupational exposure to asbestos	Rate	2012	0.02	0.04	0.01
Deaths	China	Both	Age-standardized	Ovarian cancer	Occupational exposure to asbestos	Rate	2013	0.02	0.04	0.01
Deaths	China	Both	Age-standardized	Ovarian cancer	Occupational exposure to asbestos	Rate	2014	0.02	0.04	0.01
Deaths	China	Both	Age-standardized	Ovarian cancer	Occupational exposure to asbestos	Rate	2015	0.02	0.04	0.01
Deaths	China	Both	Age-standardized	Ovarian cancer	Occupational exposure to asbestos	Rate	2016	0.02	0.04	0.01
Deaths	China	Both	Age-standardized	Ovarian cancer	Occupational exposure to asbestos	Rate	2017	0.02	0.04	0.01
Deaths	China	Both	Age-standardized	Ovarian cancer	Occupational exposure to asbestos	Rate	2018	0.02	0.04	0.01
Deaths	China	Both	Age-standardized	Ovarian cancer	Occupational exposure to asbestos	Rate	2019	0.02	0.04	0.01
Deaths	China	Both	Age-standardized	Pneumoconiosis	Occupational exposure to asbestos	Rate	1990	0.02	0.04	0.02
Deaths	China	Both	Age-standardized	Pneumoconiosis	Occupational exposure to asbestos	Rate	1991	0.02	0.04	0.01
Deaths	China	Both	Age-standardized	Pneumoconiosis	Occupational exposure to asbestos	Rate	1992	0.02	0.03	0.01
Deaths	China	Both	Age-standardized	Pneumoconiosis	Occupational exposure to asbestos	Rate	1993	0.02	0.03	0.01
Deaths	China	Both	Age-standardized	Pneumoconiosis	Occupational exposure to asbestos	Rate	1994	0.02	0.03	0.01
Deaths	China	Both	Age-standardized	Pneumoconiosis	Occupational exposure to asbestos	Rate	1995	0.02	0.03	0.01
Deaths	China	Both	Age-standardized	Pneumoconiosis	Occupational exposure to asbestos	Rate	1996	0.02	0.03	0.01
Deaths	China	Both	Age-standardized	Pneumoconiosis	Occupational exposure to asbestos	Rate	1997	0.02	0.03	0.01
Deaths	China	Both	Age-standardized	Pneumoconiosis	Occupational exposure to asbestos	Rate	1998	0.02	0.03	0.01
Deaths	China	Both	Age-standardized	Pneumoconiosis	Occupational exposure to asbestos	Rate	1999	0.02	0.03	0.01
Deaths	China	Both	Age-standardized	Pneumoconiosis	Occupational exposure to asbestos	Rate	2000	0.02	0.03	0.02
Deaths	China	Both	Age-standardized	Pneumoconiosis	Occupational exposure to asbestos	Rate	2001	0.02	0.03	0.01
Deaths	China	Both	Age-standardized	Pneumoconiosis	Occupational exposure to asbestos	Rate	2002	0.02	0.03	0.02
Deaths	China	Both	Age-standardized	Pneumoconiosis	Occupational exposure to asbestos	Rate	2003	0.02	0.03	0.02
Deaths	China	Both	Age-standardized	Pneumoconiosis	Occupational exposure to asbestos	Rate	2004	0.02	0.03	0.02
Deaths	China	Both	Age-standardized	Pneumoconiosis	Occupational exposure to asbestos	Rate	2005	0.02	0.03	0.02
Deaths	China	Both	Age-standardized	Pneumoconiosis	Occupational exposure to asbestos	Rate	2006	0.02	0.03	0.01
Deaths	China	Both	Age-standardized	Pneumoconiosis	Occupational exposure to asbestos	Rate	2007	0.02	0.03	0.01
Deaths	China	Both	Age-standardized	Pneumoconiosis	Occupational exposure to asbestos	Rate	2008	0.02	0.03	0.01
Deaths	China	Both	Age-standardized	Pneumoconiosis	Occupational exposure to asbestos	Rate	2009	0.02	0.03	0.01
Deaths	China	Both	Age-standardized	Pneumoconiosis	Occupational exposure to asbestos	Rate	2010	0.02	0.03	0.01
Deaths	China	Both	Age-standardized	Pneumoconiosis	Occupational exposure to asbestos	Rate	2011	0.02	0.02	0.01
Deaths	China	Both	Age-standardized	Pneumoconiosis	Occupational exposure to asbestos	Rate	2012	0.02	0.02	0.01
Deaths	China	Both	Age-standardized	Pneumoconiosis	Occupational exposure to asbestos	Rate	2013	0.01	0.02	0.01
Deaths	China	Both	Age-standardized	Pneumoconiosis	Occupational exposure to asbestos	Rate	2014	0.01	0.02	0.01
Deaths	China	Both	Age-standardized	Pneumoconiosis	Occupational exposure to asbestos	Rate	2015	0.01	0.02	0.01
Deaths	China	Both	Age-standardized	Pneumoconiosis	Occupational exposure to asbestos	Rate	2016	0.01	0.02	0.01
Deaths	China	Both	Age-standardized	Pneumoconiosis	Occupational exposure to asbestos	Rate	2017	0.01	0.02	0.01
Deaths	China	Both	Age-standardized	Pneumoconiosis	Occupational exposure to asbestos	Rate	2018	0.01	0.02	0.01
Deaths	China	Both	Age-standardized	Pneumoconiosis	Occupational exposure to asbestos	Rate	2019	0.01	0.02	0.01
Deaths	China	Both	Age-standardized	Tracheal, bronchus, and lung cancer	Occupational exposure to asbestos	Rate	1990	0.77	1.19	0.49
Deaths	China	Both	Age-standardized	Tracheal, bronchus, and lung cancer	Occupational exposure to asbestos	Rate	1991	0.77	1.18	0.48
Deaths	China	Both	Age-standardized	Tracheal, bronchus, and lung cancer	Occupational exposure to asbestos	Rate	1992	0.77	1.17	0.49
Deaths	China	Both	Age-standardized	Tracheal, bronchus, and lung cancer	Occupational exposure to asbestos	Rate	1993	0.77	1.17	0.49
Deaths	China	Both	Age-standardized	Tracheal, bronchus, and lung cancer	Occupational exposure to asbestos	Rate	1994	0.76	1.17	0.49
Deaths	China	Both	Age-standardized	Tracheal, bronchus, and lung cancer	Occupational exposure to asbestos	Rate	1995	0.76	1.16	0.49
Deaths	China	Both	Age-standardized	Tracheal, bronchus, and lung cancer	Occupational exposure to asbestos	Rate	1996	0.77	1.17	0.5
Deaths	China	Both	Age-standardized	Tracheal, bronchus, and lung cancer	Occupational exposure to asbestos	Rate	1997	0.78	1.18	0.51
Deaths	China	Both	Age-standardized	Tracheal, bronchus, and lung cancer	Occupational exposure to asbestos	Rate	1998	0.78	1.17	0.51
Deaths	China	Both	Age-standardized	Tracheal, bronchus, and lung cancer	Occupational exposure to asbestos	Rate	1999	0.8	1.2	0.52
Deaths	China	Both	Age-standardized	Tracheal, bronchus, and lung cancer	Occupational exposure to asbestos	Rate	2000	0.85	1.27	0.55
Deaths	China	Both	Age-standardized	Tracheal, bronchus, and lung cancer	Occupational exposure to asbestos	Rate	2001	0.91	1.35	0.59
Deaths	China	Both	Age-standardized	Tracheal, bronchus, and lung cancer	Occupational exposure to asbestos	Rate	2002	0.97	1.42	0.63
Deaths	China	Both	Age-standardized	Tracheal, bronchus, and lung cancer	Occupational exposure to asbestos	Rate	2003	1.03	1.5	0.68
Deaths	China	Both	Age-standardized	Tracheal, bronchus, and lung cancer	Occupational exposure to asbestos	Rate	2004	1.08	1.56	0.7
Deaths	China	Both	Age-standardized	Tracheal, bronchus, and lung cancer	Occupational exposure to asbestos	Rate	2005	1.14	1.64	0.73
Deaths	China	Both	Age-standardized	Tracheal, bronchus, and lung cancer	Occupational exposure to asbestos	Rate	2006	1.2	1.72	0.78
Deaths	China	Both	Age-standardized	Tracheal, bronchus, and lung cancer	Occupational exposure to asbestos	Rate	2007	1.27	1.8	0.83
Deaths	China	Both	Age-standardized	Tracheal, bronchus, and lung cancer	Occupational exposure to asbestos	Rate	2008	1.42	1.99	0.92
Deaths	China	Both	Age-standardized	Tracheal, bronchus, and lung cancer	Occupational exposure to asbestos	Rate	2009	1.54	2.16	0.98
Deaths	China	Both	Age-standardized	Tracheal, bronchus, and lung cancer	Occupational exposure to asbestos	Rate	2010	1.66	2.33	1.08
Deaths	China	Both	Age-standardized	Tracheal, bronchus, and lung cancer	Occupational exposure to asbestos	Rate	2011	1.69	2.36	1.1
Deaths	China	Both	Age-standardized	Tracheal, bronchus, and lung cancer	Occupational exposure to asbestos	Rate	2012	1.66	2.37	1.08
Deaths	China	Both	Age-standardized	Tracheal, bronchus, and lung cancer	Occupational exposure to asbestos	Rate	2013	1.58	2.2	1.01
Deaths	China	Both	Age-standardized	Tracheal, bronchus, and lung cancer	Occupational exposure to asbestos	Rate	2014	1.51	2.14	0.96
Deaths	China	Both	Age-standardized	Tracheal, bronchus, and lung cancer	Occupational exposure to asbestos	Rate	2015	1.46	2.08	0.92
Deaths	China	Both	Age-standardized	Tracheal, bronchus, and lung cancer	Occupational exposure to asbestos	Rate	2016	1.41	2.1	0.9
Deaths	China	Both	Age-standardized	Tracheal, bronchus, and lung cancer	Occupational exposure to asbestos	Rate	2017	1.36	2.01	0.86
Deaths	China	Both	Age-standardized	Tracheal, bronchus, and lung cancer	Occupational exposure to asbestos	Rate	2018	1.32	1.98	0.85
Deaths	China	Both	Age-standardized	Tracheal, bronchus, and lung cancer	Occupational exposure to asbestos	Rate	2019	1.32	1.96	0.83
Deaths	Global	Both	Age-standardized	Larynx cancer	Occupational exposure to asbestos	Rate	1990	0.08	0.11	0.04
Deaths	Global	Both	Age-standardized	Larynx cancer	Occupational exposure to asbestos	Rate	1991	0.07	0.11	0.04
Deaths	Global	Both	Age-standardized	Larynx cancer	Occupational exposure to asbestos	Rate	1992	0.07	0.11	0.04
Deaths	Global	Both	Age-standardized	Larynx cancer	Occupational exposure to asbestos	Rate	1993	0.07	0.11	0.04
Deaths	Global	Both	Age-standardized	Larynx cancer	Occupational exposure to asbestos	Rate	1994	0.07	0.11	0.04
Deaths	Global	Both	Age-standardized	Larynx cancer	Occupational exposure to asbestos	Rate	1995	0.07	0.11	0.04
Deaths	Global	Both	Age-standardized	Larynx cancer	Occupational exposure to asbestos	Rate	1996	0.07	0.1	0.04
Deaths	Global	Both	Age-standardized	Larynx cancer	Occupational exposure to asbestos	Rate	1997	0.07	0.1	0.04
Deaths	Global	Both	Age-standardized	Larynx cancer	Occupational exposure to asbestos	Rate	1998	0.07	0.1	0.04
Deaths	Global	Both	Age-standardized	Larynx cancer	Occupational exposure to asbestos	Rate	1999	0.06	0.09	0.04
Deaths	Global	Both	Age-standardized	Larynx cancer	Occupational exposure to asbestos	Rate	2000	0.06	0.09	0.04
Deaths	Global	Both	Age-standardized	Larynx cancer	Occupational exposure to asbestos	Rate	2001	0.06	0.09	0.03
Deaths	Global	Both	Age-standardized	Larynx cancer	Occupational exposure to asbestos	Rate	2002	0.06	0.09	0.03
Deaths	Global	Both	Age-standardized	Larynx cancer	Occupational exposure to asbestos	Rate	2003	0.06	0.09	0.03
Deaths	Global	Both	Age-standardized	Larynx cancer	Occupational exposure to asbestos	Rate	2004	0.06	0.08	0.03
Deaths	Global	Both	Age-standardized	Larynx cancer	Occupational exposure to asbestos	Rate	2005	0.06	0.08	0.03
Deaths	Global	Both	Age-standardized	Larynx cancer	Occupational exposure to asbestos	Rate	2006	0.06	0.08	0.03
Deaths	Global	Both	Age-standardized	Larynx cancer	Occupational exposure to asbestos	Rate	2007	0.05	0.08	0.03
Deaths	Global	Both	Age-standardized	Larynx cancer	Occupational exposure to asbestos	Rate	2008	0.05	0.08	0.03
Deaths	Global	Both	Age-standardized	Larynx cancer	Occupational exposure to asbestos	Rate	2009	0.05	0.08	0.03
Deaths	Global	Both	Age-standardized	Larynx cancer	Occupational exposure to asbestos	Rate	2010	0.05	0.08	0.03
Deaths	Global	Both	Age-standardized	Larynx cancer	Occupational exposure to asbestos	Rate	2011	0.05	0.08	0.03
Deaths	Global	Both	Age-standardized	Larynx cancer	Occupational exposure to asbestos	Rate	2012	0.05	0.08	0.03
Deaths	Global	Both	Age-standardized	Larynx cancer	Occupational exposure to asbestos	Rate	2013	0.05	0.08	0.03
Deaths	Global	Both	Age-standardized	Larynx cancer	Occupational exposure to asbestos	Rate	2014	0.05	0.08	0.03
Deaths	Global	Both	Age-standardized	Larynx cancer	Occupational exposure to asbestos	Rate	2015	0.05	0.08	0.03
Deaths	Global	Both	Age-standardized	Larynx cancer	Occupational exposure to asbestos	Rate	2016	0.05	0.07	0.03
Deaths	Global	Both	Age-standardized	Larynx cancer	Occupational exposure to asbestos	Rate	2017	0.05	0.07	0.03
Deaths	Global	Both	Age-standardized	Larynx cancer	Occupational exposure to asbestos	Rate	2018	0.05	0.07	0.03
Deaths	Global	Both	Age-standardized	Larynx cancer	Occupational exposure to asbestos	Rate	2019	0.05	0.07	0.03
Deaths	Global	Both	Age-standardized	Mesothelioma	Occupational exposure to asbestos	Rate	1990	0.37	0.42	0.33
Deaths	Global	Both	Age-standardized	Mesothelioma	Occupational exposure to asbestos	Rate	1991	0.37	0.41	0.33
Deaths	Global	Both	Age-standardized	Mesothelioma	Occupational exposure to asbestos	Rate	1992	0.37	0.41	0.33
Deaths	Global	Both	Age-standardized	Mesothelioma	Occupational exposure to asbestos	Rate	1993	0.37	0.41	0.33
Deaths	Global	Both	Age-standardized	Mesothelioma	Occupational exposure to asbestos	Rate	1994	0.37	0.41	0.33
Deaths	Global	Both	Age-standardized	Mesothelioma	Occupational exposure to asbestos	Rate	1995	0.37	0.41	0.33
Deaths	Global	Both	Age-standardized	Mesothelioma	Occupational exposure to asbestos	Rate	1996	0.36	0.4	0.33
Deaths	Global	Both	Age-standardized	Mesothelioma	Occupational exposure to asbestos	Rate	1997	0.36	0.39	0.33
Deaths	Global	Both	Age-standardized	Mesothelioma	Occupational exposure to asbestos	Rate	1998	0.36	0.39	0.33
Deaths	Global	Both	Age-standardized	Mesothelioma	Occupational exposure to asbestos	Rate	1999	0.36	0.39	0.33
Deaths	Global	Both	Age-standardized	Mesothelioma	Occupational exposure to asbestos	Rate	2000	0.36	0.39	0.33
Deaths	Global	Both	Age-standardized	Mesothelioma	Occupational exposure to asbestos	Rate	2001	0.36	0.39	0.33
Deaths	Global	Both	Age-standardized	Mesothelioma	Occupational exposure to asbestos	Rate	2002	0.36	0.39	0.33
Deaths	Global	Both	Age-standardized	Mesothelioma	Occupational exposure to asbestos	Rate	2003	0.36	0.39	0.33
Deaths	Global	Both	Age-standardized	Mesothelioma	Occupational exposure to asbestos	Rate	2004	0.36	0.38	0.33
Deaths	Global	Both	Age-standardized	Mesothelioma	Occupational exposure to asbestos	Rate	2005	0.36	0.38	0.33
Deaths	Global	Both	Age-standardized	Mesothelioma	Occupational exposure to asbestos	Rate	2006	0.36	0.38	0.33
Deaths	Global	Both	Age-standardized	Mesothelioma	Occupational exposure to asbestos	Rate	2007	0.36	0.38	0.32
Deaths	Global	Both	Age-standardized	Mesothelioma	Occupational exposure to asbestos	Rate	2008	0.36	0.38	0.33
Deaths	Global	Both	Age-standardized	Mesothelioma	Occupational exposure to asbestos	Rate	2009	0.36	0.38	0.33
Deaths	Global	Both	Age-standardized	Mesothelioma	Occupational exposure to asbestos	Rate	2010	0.36	0.39	0.33
Deaths	Global	Both	Age-standardized	Mesothelioma	Occupational exposure to asbestos	Rate	2011	0.36	0.39	0.33
Deaths	Global	Both	Age-standardized	Mesothelioma	Occupational exposure to asbestos	Rate	2012	0.36	0.39	0.33
Deaths	Global	Both	Age-standardized	Mesothelioma	Occupational exposure to asbestos	Rate	2013	0.36	0.38	0.33
Deaths	Global	Both	Age-standardized	Mesothelioma	Occupational exposure to asbestos	Rate	2014	0.36	0.38	0.32
Deaths	Global	Both	Age-standardized	Mesothelioma	Occupational exposure to asbestos	Rate	2015	0.35	0.38	0.32
Deaths	Global	Both	Age-standardized	Mesothelioma	Occupational exposure to asbestos	Rate	2016	0.35	0.37	0.32
Deaths	Global	Both	Age-standardized	Mesothelioma	Occupational exposure to asbestos	Rate	2017	0.34	0.37	0.31
Deaths	Global	Both	Age-standardized	Mesothelioma	Occupational exposure to asbestos	Rate	2018	0.34	0.36	0.31
Deaths	Global	Both	Age-standardized	Mesothelioma	Occupational exposure to asbestos	Rate	2019	0.33	0.36	0.3
Deaths	Global	Both	Age-standardized	Ovarian cancer	Occupational exposure to asbestos	Rate	1990	0.12	0.19	0.05
Deaths	Global	Both	Age-standardized	Ovarian cancer	Occupational exposure to asbestos	Rate	1991	0.11	0.18	0.05
Deaths	Global	Both	Age-standardized	Ovarian cancer	Occupational exposure to asbestos	Rate	1992	0.11	0.18	0.05
Deaths	Global	Both	Age-standardized	Ovarian cancer	Occupational exposure to asbestos	Rate	1993	0.11	0.18	0.05
Deaths	Global	Both	Age-standardized	Ovarian cancer	Occupational exposure to asbestos	Rate	1994	0.11	0.18	0.05
Deaths	Global	Both	Age-standardized	Ovarian cancer	Occupational exposure to asbestos	Rate	1995	0.11	0.18	0.05
Deaths	Global	Both	Age-standardized	Ovarian cancer	Occupational exposure to asbestos	Rate	1996	0.11	0.18	0.05
Deaths	Global	Both	Age-standardized	Ovarian cancer	Occupational exposure to asbestos	Rate	1997	0.11	0.17	0.05
Deaths	Global	Both	Age-standardized	Ovarian cancer	Occupational exposure to asbestos	Rate	1998	0.11	0.17	0.05
Deaths	Global	Both	Age-standardized	Ovarian cancer	Occupational exposure to asbestos	Rate	1999	0.11	0.17	0.05
Deaths	Global	Both	Age-standardized	Ovarian cancer	Occupational exposure to asbestos	Rate	2000	0.11	0.17	0.05
Deaths	Global	Both	Age-standardized	Ovarian cancer	Occupational exposure to asbestos	Rate	2001	0.1	0.17	0.05
Deaths	Global	Both	Age-standardized	Ovarian cancer	Occupational exposure to asbestos	Rate	2002	0.1	0.16	0.05
Deaths	Global	Both	Age-standardized	Ovarian cancer	Occupational exposure to asbestos	Rate	2003	0.1	0.16	0.05
Deaths	Global	Both	Age-standardized	Ovarian cancer	Occupational exposure to asbestos	Rate	2004	0.1	0.16	0.05
Deaths	Global	Both	Age-standardized	Ovarian cancer	Occupational exposure to asbestos	Rate	2005	0.1	0.16	0.05
Deaths	Global	Both	Age-standardized	Ovarian cancer	Occupational exposure to asbestos	Rate	2006	0.1	0.16	0.04
Deaths	Global	Both	Age-standardized	Ovarian cancer	Occupational exposure to asbestos	Rate	2007	0.1	0.16	0.04
Deaths	Global	Both	Age-standardized	Ovarian cancer	Occupational exposure to asbestos	Rate	2008	0.1	0.16	0.04
Deaths	Global	Both	Age-standardized	Ovarian cancer	Occupational exposure to asbestos	Rate	2009	0.1	0.16	0.04
Deaths	Global	Both	Age-standardized	Ovarian cancer	Occupational exposure to asbestos	Rate	2010	0.09	0.15	0.04
Deaths	Global	Both	Age-standardized	Ovarian cancer	Occupational exposure to asbestos	Rate	2011	0.09	0.15	0.04
Deaths	Global	Both	Age-standardized	Ovarian cancer	Occupational exposure to asbestos	Rate	2012	0.09	0.15	0.04
Deaths	Global	Both	Age-standardized	Ovarian cancer	Occupational exposure to asbestos	Rate	2013	0.09	0.15	0.04
Deaths	Global	Both	Age-standardized	Ovarian cancer	Occupational exposure to asbestos	Rate	2014	0.09	0.15	0.04
Deaths	Global	Both	Age-standardized	Ovarian cancer	Occupational exposure to asbestos	Rate	2015	0.09	0.15	0.04
Deaths	Global	Both	Age-standardized	Ovarian cancer	Occupational exposure to asbestos	Rate	2016	0.09	0.14	0.04
Deaths	Global	Both	Age-standardized	Ovarian cancer	Occupational exposure to asbestos	Rate	2017	0.08	0.14	0.04
Deaths	Global	Both	Age-standardized	Ovarian cancer	Occupational exposure to asbestos	Rate	2018	0.08	0.14	0.04
Deaths	Global	Both	Age-standardized	Ovarian cancer	Occupational exposure to asbestos	Rate	2019	0.08	0.14	0.04
Deaths	Global	Both	Age-standardized	Pneumoconiosis	Occupational exposure to asbestos	Rate	1990	0.04	0.05	0.03
Deaths	Global	Both	Age-standardized	Pneumoconiosis	Occupational exposure to asbestos	Rate	1991	0.04	0.05	0.03
Deaths	Global	Both	Age-standardized	Pneumoconiosis	Occupational exposure to asbestos	Rate	1992	0.04	0.05	0.03
Deaths	Global	Both	Age-standardized	Pneumoconiosis	Occupational exposure to asbestos	Rate	1993	0.04	0.05	0.03
Deaths	Global	Both	Age-standardized	Pneumoconiosis	Occupational exposure to asbestos	Rate	1994	0.04	0.05	0.03
Deaths	Global	Both	Age-standardized	Pneumoconiosis	Occupational exposure to asbestos	Rate	1995	0.04	0.05	0.04
Deaths	Global	Both	Age-standardized	Pneumoconiosis	Occupational exposure to asbestos	Rate	1996	0.04	0.05	0.04
Deaths	Global	Both	Age-standardized	Pneumoconiosis	Occupational exposure to asbestos	Rate	1997	0.04	0.05	0.04
Deaths	Global	Both	Age-standardized	Pneumoconiosis	Occupational exposure to asbestos	Rate	1998	0.05	0.05	0.04
Deaths	Global	Both	Age-standardized	Pneumoconiosis	Occupational exposure to asbestos	Rate	1999	0.05	0.05	0.04
Deaths	Global	Both	Age-standardized	Pneumoconiosis	Occupational exposure to asbestos	Rate	2000	0.05	0.06	0.04
Deaths	Global	Both	Age-standardized	Pneumoconiosis	Occupational exposure to asbestos	Rate	2001	0.05	0.06	0.04
Deaths	Global	Both	Age-standardized	Pneumoconiosis	Occupational exposure to asbestos	Rate	2002	0.05	0.06	0.04
Deaths	Global	Both	Age-standardized	Pneumoconiosis	Occupational exposure to asbestos	Rate	2003	0.05	0.06	0.04
Deaths	Global	Both	Age-standardized	Pneumoconiosis	Occupational exposure to asbestos	Rate	2004	0.05	0.06	0.04
Deaths	Global	Both	Age-standardized	Pneumoconiosis	Occupational exposure to asbestos	Rate	2005	0.05	0.06	0.04
Deaths	Global	Both	Age-standardized	Pneumoconiosis	Occupational exposure to asbestos	Rate	2006	0.05	0.06	0.04
Deaths	Global	Both	Age-standardized	Pneumoconiosis	Occupational exposure to asbestos	Rate	2007	0.05	0.06	0.04
Deaths	Global	Both	Age-standardized	Pneumoconiosis	Occupational exposure to asbestos	Rate	2008	0.05	0.06	0.04
Deaths	Global	Both	Age-standardized	Pneumoconiosis	Occupational exposure to asbestos	Rate	2009	0.05	0.06	0.04
Deaths	Global	Both	Age-standardized	Pneumoconiosis	Occupational exposure to asbestos	Rate	2010	0.05	0.06	0.04
Deaths	Global	Both	Age-standardized	Pneumoconiosis	Occupational exposure to asbestos	Rate	2011	0.05	0.06	0.04
Deaths	Global	Both	Age-standardized	Pneumoconiosis	Occupational exposure to asbestos	Rate	2012	0.05	0.06	0.04
Deaths	Global	Both	Age-standardized	Pneumoconiosis	Occupational exposure to asbestos	Rate	2013	0.05	0.06	0.04
Deaths	Global	Both	Age-standardized	Pneumoconiosis	Occupational exposure to asbestos	Rate	2014	0.05	0.06	0.04
Deaths	Global	Both	Age-standardized	Pneumoconiosis	Occupational exposure to asbestos	Rate	2015	0.05	0.06	0.03
Deaths	Global	Both	Age-standardized	Pneumoconiosis	Occupational exposure to asbestos	Rate	2016	0.05	0.05	0.03
Deaths	Global	Both	Age-standardized	Pneumoconiosis	Occupational exposure to asbestos	Rate	2017	0.05	0.05	0.03
Deaths	Global	Both	Age-standardized	Pneumoconiosis	Occupational exposure to asbestos	Rate	2018	0.05	0.05	0.03
Deaths	Global	Both	Age-standardized	Pneumoconiosis	Occupational exposure to asbestos	Rate	2019	0.05	0.05	0.03
Deaths	Global	Both	Age-standardized	Tracheal, bronchus, and lung cancer	Occupational exposure to asbestos	Rate	1990	3.37	4.34	2.41
Deaths	Global	Both	Age-standardized	Tracheal, bronchus, and lung cancer	Occupational exposure to asbestos	Rate	1991	3.34	4.31	2.37
Deaths	Global	Both	Age-standardized	Tracheal, bronchus, and lung cancer	Occupational exposure to asbestos	Rate	1992	3.32	4.28	2.36
Deaths	Global	Both	Age-standardized	Tracheal, bronchus, and lung cancer	Occupational exposure to asbestos	Rate	1993	3.36	4.33	2.38
Deaths	Global	Both	Age-standardized	Tracheal, bronchus, and lung cancer	Occupational exposure to asbestos	Rate	1994	3.33	4.31	2.36
Deaths	Global	Both	Age-standardized	Tracheal, bronchus, and lung cancer	Occupational exposure to asbestos	Rate	1995	3.31	4.28	2.34
Deaths	Global	Both	Age-standardized	Tracheal, bronchus, and lung cancer	Occupational exposure to asbestos	Rate	1996	3.25	4.19	2.3
Deaths	Global	Both	Age-standardized	Tracheal, bronchus, and lung cancer	Occupational exposure to asbestos	Rate	1997	3.17	4.09	2.25
Deaths	Global	Both	Age-standardized	Tracheal, bronchus, and lung cancer	Occupational exposure to asbestos	Rate	1998	3.13	4.05	2.23
Deaths	Global	Both	Age-standardized	Tracheal, bronchus, and lung cancer	Occupational exposure to asbestos	Rate	1999	3.13	4.04	2.22
Deaths	Global	Both	Age-standardized	Tracheal, bronchus, and lung cancer	Occupational exposure to asbestos	Rate	2000	3.1	4	2.2
Deaths	Global	Both	Age-standardized	Tracheal, bronchus, and lung cancer	Occupational exposure to asbestos	Rate	2001	3.07	3.95	2.17
Deaths	Global	Both	Age-standardized	Tracheal, bronchus, and lung cancer	Occupational exposure to asbestos	Rate	2002	3.07	3.95	2.17
Deaths	Global	Both	Age-standardized	Tracheal, bronchus, and lung cancer	Occupational exposure to asbestos	Rate	2003	3.06	3.94	2.17
Deaths	Global	Both	Age-standardized	Tracheal, bronchus, and lung cancer	Occupational exposure to asbestos	Rate	2004	3	3.88	2.11
Deaths	Global	Both	Age-standardized	Tracheal, bronchus, and lung cancer	Occupational exposure to asbestos	Rate	2005	3.01	3.89	2.12
Deaths	Global	Both	Age-standardized	Tracheal, bronchus, and lung cancer	Occupational exposure to asbestos	Rate	2006	2.97	3.85	2.09
Deaths	Global	Both	Age-standardized	Tracheal, bronchus, and lung cancer	Occupational exposure to asbestos	Rate	2007	2.98	3.85	2.09
Deaths	Global	Both	Age-standardized	Tracheal, bronchus, and lung cancer	Occupational exposure to asbestos	Rate	2008	3.01	3.91	2.11
Deaths	Global	Both	Age-standardized	Tracheal, bronchus, and lung cancer	Occupational exposure to asbestos	Rate	2009	3.02	3.91	2.12
Deaths	Global	Both	Age-standardized	Tracheal, bronchus, and lung cancer	Occupational exposure to asbestos	Rate	2010	3.01	3.9	2.1
Deaths	Global	Both	Age-standardized	Tracheal, bronchus, and lung cancer	Occupational exposure to asbestos	Rate	2011	2.99	3.86	2.09
Deaths	Global	Both	Age-standardized	Tracheal, bronchus, and lung cancer	Occupational exposure to asbestos	Rate	2012	2.95	3.82	2.07
Deaths	Global	Both	Age-standardized	Tracheal, bronchus, and lung cancer	Occupational exposure to asbestos	Rate	2013	2.88	3.71	2.02
Deaths	Global	Both	Age-standardized	Tracheal, bronchus, and lung cancer	Occupational exposure to asbestos	Rate	2014	2.8	3.61	1.96
Deaths	Global	Both	Age-standardized	Tracheal, bronchus, and lung cancer	Occupational exposure to asbestos	Rate	2015	2.76	3.57	1.94
Deaths	Global	Both	Age-standardized	Tracheal, bronchus, and lung cancer	Occupational exposure to asbestos	Rate	2016	2.68	3.5	1.89
Deaths	Global	Both	Age-standardized	Tracheal, bronchus, and lung cancer	Occupational exposure to asbestos	Rate	2017	2.61	3.38	1.82
Deaths	Global	Both	Age-standardized	Tracheal, bronchus, and lung cancer	Occupational exposure to asbestos	Rate	2018	2.57	3.34	1.8
Deaths	Global	Both	Age-standardized	Tracheal, bronchus, and lung cancer	Occupational exposure to asbestos	Rate	2019	2.54	3.28	1.8
Deaths	Kazakhstan	Both	Age-standardized	Larynx cancer	Occupational exposure to asbestos	Rate	1990	0.07	0.11	0.04
Deaths	Kazakhstan	Both	Age-standardized	Larynx cancer	Occupational exposure to asbestos	Rate	1991	0.08	0.12	0.04
Deaths	Kazakhstan	Both	Age-standardized	Larynx cancer	Occupational exposure to asbestos	Rate	1992	0.08	0.13	0.04
Deaths	Kazakhstan	Both	Age-standardized	Larynx cancer	Occupational exposure to asbestos	Rate	1993	0.1	0.16	0.05
Deaths	Kazakhstan	Both	Age-standardized	Larynx cancer	Occupational exposure to asbestos	Rate	1994	0.11	0.17	0.05
Deaths	Kazakhstan	Both	Age-standardized	Larynx cancer	Occupational exposure to asbestos	Rate	1995	0.12	0.19	0.06
Deaths	Kazakhstan	Both	Age-standardized	Larynx cancer	Occupational exposure to asbestos	Rate	1996	0.12	0.19	0.06
Deaths	Kazakhstan	Both	Age-standardized	Larynx cancer	Occupational exposure to asbestos	Rate	1997	0.11	0.17	0.06
Deaths	Kazakhstan	Both	Age-standardized	Larynx cancer	Occupational exposure to asbestos	Rate	1998	0.1	0.15	0.05
Deaths	Kazakhstan	Both	Age-standardized	Larynx cancer	Occupational exposure to asbestos	Rate	1999	0.09	0.14	0.05
Deaths	Kazakhstan	Both	Age-standardized	Larynx cancer	Occupational exposure to asbestos	Rate	2000	0.09	0.14	0.05
Deaths	Kazakhstan	Both	Age-standardized	Larynx cancer	Occupational exposure to asbestos	Rate	2001	0.09	0.13	0.04
Deaths	Kazakhstan	Both	Age-standardized	Larynx cancer	Occupational exposure to asbestos	Rate	2002	0.09	0.14	0.05
Deaths	Kazakhstan	Both	Age-standardized	Larynx cancer	Occupational exposure to asbestos	Rate	2003	0.09	0.14	0.05
Deaths	Kazakhstan	Both	Age-standardized	Larynx cancer	Occupational exposure to asbestos	Rate	2004	0.08	0.13	0.04
Deaths	Kazakhstan	Both	Age-standardized	Larynx cancer	Occupational exposure to asbestos	Rate	2005	0.08	0.13	0.04
Deaths	Kazakhstan	Both	Age-standardized	Larynx cancer	Occupational exposure to asbestos	Rate	2006	0.08	0.12	0.04
Deaths	Kazakhstan	Both	Age-standardized	Larynx cancer	Occupational exposure to asbestos	Rate	2007	0.07	0.11	0.04
Deaths	Kazakhstan	Both	Age-standardized	Larynx cancer	Occupational exposure to asbestos	Rate	2008	0.06	0.1	0.03
Deaths	Kazakhstan	Both	Age-standardized	Larynx cancer	Occupational exposure to asbestos	Rate	2009	0.06	0.09	0.03
Deaths	Kazakhstan	Both	Age-standardized	Larynx cancer	Occupational exposure to asbestos	Rate	2010	0.05	0.08	0.03
Deaths	Kazakhstan	Both	Age-standardized	Larynx cancer	Occupational exposure to asbestos	Rate	2011	0.05	0.08	0.03
Deaths	Kazakhstan	Both	Age-standardized	Larynx cancer	Occupational exposure to asbestos	Rate	2012	0.05	0.07	0.03
Deaths	Kazakhstan	Both	Age-standardized	Larynx cancer	Occupational exposure to asbestos	Rate	2013	0.04	0.07	0.02
Deaths	Kazakhstan	Both	Age-standardized	Larynx cancer	Occupational exposure to asbestos	Rate	2014	0.04	0.06	0.02
Deaths	Kazakhstan	Both	Age-standardized	Larynx cancer	Occupational exposure to asbestos	Rate	2015	0.04	0.06	0.02
Deaths	Kazakhstan	Both	Age-standardized	Larynx cancer	Occupational exposure to asbestos	Rate	2016	0.04	0.06	0.02
Deaths	Kazakhstan	Both	Age-standardized	Larynx cancer	Occupational exposure to asbestos	Rate	2017	0.03	0.05	0.02
Deaths	Kazakhstan	Both	Age-standardized	Larynx cancer	Occupational exposure to asbestos	Rate	2018	0.03	0.05	0.02
Deaths	Kazakhstan	Both	Age-standardized	Larynx cancer	Occupational exposure to asbestos	Rate	2019	0.03	0.05	0.02
Deaths	Kazakhstan	Both	Age-standardized	Mesothelioma	Occupational exposure to asbestos	Rate	1990	0.41	1.34	0.16
Deaths	Kazakhstan	Both	Age-standardized	Mesothelioma	Occupational exposure to asbestos	Rate	1991	0.43	1.4	0.17
Deaths	Kazakhstan	Both	Age-standardized	Mesothelioma	Occupational exposure to asbestos	Rate	1992	0.46	1.48	0.19
Deaths	Kazakhstan	Both	Age-standardized	Mesothelioma	Occupational exposure to asbestos	Rate	1993	0.5	1.51	0.21
Deaths	Kazakhstan	Both	Age-standardized	Mesothelioma	Occupational exposure to asbestos	Rate	1994	0.52	1.48	0.22
Deaths	Kazakhstan	Both	Age-standardized	Mesothelioma	Occupational exposure to asbestos	Rate	1995	0.55	1.54	0.24
Deaths	Kazakhstan	Both	Age-standardized	Mesothelioma	Occupational exposure to asbestos	Rate	1996	0.57	1.62	0.25
Deaths	Kazakhstan	Both	Age-standardized	Mesothelioma	Occupational exposure to asbestos	Rate	1997	0.56	1.54	0.25
Deaths	Kazakhstan	Both	Age-standardized	Mesothelioma	Occupational exposure to asbestos	Rate	1998	0.55	1.45	0.24
Deaths	Kazakhstan	Both	Age-standardized	Mesothelioma	Occupational exposure to asbestos	Rate	1999	0.54	1.51	0.24
Deaths	Kazakhstan	Both	Age-standardized	Mesothelioma	Occupational exposure to asbestos	Rate	2000	0.55	1.5	0.24
Deaths	Kazakhstan	Both	Age-standardized	Mesothelioma	Occupational exposure to asbestos	Rate	2001	0.56	1.55	0.24
Deaths	Kazakhstan	Both	Age-standardized	Mesothelioma	Occupational exposure to asbestos	Rate	2002	0.56	1.6	0.25
Deaths	Kazakhstan	Both	Age-standardized	Mesothelioma	Occupational exposure to asbestos	Rate	2003	0.55	1.57	0.26
Deaths	Kazakhstan	Both	Age-standardized	Mesothelioma	Occupational exposure to asbestos	Rate	2004	0.54	1.42	0.25
Deaths	Kazakhstan	Both	Age-standardized	Mesothelioma	Occupational exposure to asbestos	Rate	2005	0.52	1.35	0.25
Deaths	Kazakhstan	Both	Age-standardized	Mesothelioma	Occupational exposure to asbestos	Rate	2006	0.5	1.22	0.25
Deaths	Kazakhstan	Both	Age-standardized	Mesothelioma	Occupational exposure to asbestos	Rate	2007	0.46	0.99	0.24
Deaths	Kazakhstan	Both	Age-standardized	Mesothelioma	Occupational exposure to asbestos	Rate	2008	0.42	0.82	0.22
Deaths	Kazakhstan	Both	Age-standardized	Mesothelioma	Occupational exposure to asbestos	Rate	2009	0.37	0.69	0.21
Deaths	Kazakhstan	Both	Age-standardized	Mesothelioma	Occupational exposure to asbestos	Rate	2010	0.35	0.62	0.21
Deaths	Kazakhstan	Both	Age-standardized	Mesothelioma	Occupational exposure to asbestos	Rate	2011	0.33	0.54	0.2
Deaths	Kazakhstan	Both	Age-standardized	Mesothelioma	Occupational exposure to asbestos	Rate	2012	0.3	0.47	0.19
Deaths	Kazakhstan	Both	Age-standardized	Mesothelioma	Occupational exposure to asbestos	Rate	2013	0.28	0.42	0.19
Deaths	Kazakhstan	Both	Age-standardized	Mesothelioma	Occupational exposure to asbestos	Rate	2014	0.26	0.39	0.17
Deaths	Kazakhstan	Both	Age-standardized	Mesothelioma	Occupational exposure to asbestos	Rate	2015	0.26	0.38	0.17
Deaths	Kazakhstan	Both	Age-standardized	Mesothelioma	Occupational exposure to asbestos	Rate	2016	0.26	0.4	0.17
Deaths	Kazakhstan	Both	Age-standardized	Mesothelioma	Occupational exposure to asbestos	Rate	2017	0.26	0.44	0.17
Deaths	Kazakhstan	Both	Age-standardized	Mesothelioma	Occupational exposure to asbestos	Rate	2018	0.27	0.47	0.16
Deaths	Kazakhstan	Both	Age-standardized	Mesothelioma	Occupational exposure to asbestos	Rate	2019	0.28	0.53	0.16
Deaths	Kazakhstan	Both	Age-standardized	Ovarian cancer	Occupational exposure to asbestos	Rate	1990	0.13	0.39	0.02
Deaths	Kazakhstan	Both	Age-standardized	Ovarian cancer	Occupational exposure to asbestos	Rate	1991	0.14	0.39	0.03
Deaths	Kazakhstan	Both	Age-standardized	Ovarian cancer	Occupational exposure to asbestos	Rate	1992	0.14	0.39	0.03
Deaths	Kazakhstan	Both	Age-standardized	Ovarian cancer	Occupational exposure to asbestos	Rate	1993	0.15	0.4	0.03
Deaths	Kazakhstan	Both	Age-standardized	Ovarian cancer	Occupational exposure to asbestos	Rate	1994	0.16	0.41	0.03
Deaths	Kazakhstan	Both	Age-standardized	Ovarian cancer	Occupational exposure to asbestos	Rate	1995	0.17	0.45	0.03
Deaths	Kazakhstan	Both	Age-standardized	Ovarian cancer	Occupational exposure to asbestos	Rate	1996	0.17	0.43	0.03
Deaths	Kazakhstan	Both	Age-standardized	Ovarian cancer	Occupational exposure to asbestos	Rate	1997	0.17	0.43	0.03
Deaths	Kazakhstan	Both	Age-standardized	Ovarian cancer	Occupational exposure to asbestos	Rate	1998	0.17	0.41	0.03
Deaths	Kazakhstan	Both	Age-standardized	Ovarian cancer	Occupational exposure to asbestos	Rate	1999	0.16	0.41	0.03
Deaths	Kazakhstan	Both	Age-standardized	Ovarian cancer	Occupational exposure to asbestos	Rate	2000	0.16	0.41	0.03
Deaths	Kazakhstan	Both	Age-standardized	Ovarian cancer	Occupational exposure to asbestos	Rate	2001	0.16	0.41	0.04
Deaths	Kazakhstan	Both	Age-standardized	Ovarian cancer	Occupational exposure to asbestos	Rate	2002	0.16	0.41	0.04
Deaths	Kazakhstan	Both	Age-standardized	Ovarian cancer	Occupational exposure to asbestos	Rate	2003	0.16	0.43	0.04
Deaths	Kazakhstan	Both	Age-standardized	Ovarian cancer	Occupational exposure to asbestos	Rate	2004	0.16	0.43	0.04
Deaths	Kazakhstan	Both	Age-standardized	Ovarian cancer	Occupational exposure to asbestos	Rate	2005	0.16	0.4	0.04
Deaths	Kazakhstan	Both	Age-standardized	Ovarian cancer	Occupational exposure to asbestos	Rate	2006	0.16	0.4	0.04
Deaths	Kazakhstan	Both	Age-standardized	Ovarian cancer	Occupational exposure to asbestos	Rate	2007	0.16	0.4	0.04
Deaths	Kazakhstan	Both	Age-standardized	Ovarian cancer	Occupational exposure to asbestos	Rate	2008	0.15	0.38	0.04
Deaths	Kazakhstan	Both	Age-standardized	Ovarian cancer	Occupational exposure to asbestos	Rate	2009	0.15	0.37	0.04
Deaths	Kazakhstan	Both	Age-standardized	Ovarian cancer	Occupational exposure to asbestos	Rate	2010	0.14	0.34	0.03
Deaths	Kazakhstan	Both	Age-standardized	Ovarian cancer	Occupational exposure to asbestos	Rate	2011	0.14	0.31	0.04
Deaths	Kazakhstan	Both	Age-standardized	Ovarian cancer	Occupational exposure to asbestos	Rate	2012	0.13	0.27	0.04
Deaths	Kazakhstan	Both	Age-standardized	Ovarian cancer	Occupational exposure to asbestos	Rate	2013	0.12	0.25	0.03
Deaths	Kazakhstan	Both	Age-standardized	Ovarian cancer	Occupational exposure to asbestos	Rate	2014	0.12	0.26	0.03
Deaths	Kazakhstan	Both	Age-standardized	Ovarian cancer	Occupational exposure to asbestos	Rate	2015	0.11	0.24	0.03
Deaths	Kazakhstan	Both	Age-standardized	Ovarian cancer	Occupational exposure to asbestos	Rate	2016	0.11	0.26	0.03
Deaths	Kazakhstan	Both	Age-standardized	Ovarian cancer	Occupational exposure to asbestos	Rate	2017	0.12	0.28	0.03
Deaths	Kazakhstan	Both	Age-standardized	Ovarian cancer	Occupational exposure to asbestos	Rate	2018	0.12	0.29	0.03
Deaths	Kazakhstan	Both	Age-standardized	Ovarian cancer	Occupational exposure to asbestos	Rate	2019	0.13	0.31	0.03
Deaths	Kazakhstan	Both	Age-standardized	Pneumoconiosis	Occupational exposure to asbestos	Rate	1990	0.11	0.16	0.06
Deaths	Kazakhstan	Both	Age-standardized	Pneumoconiosis	Occupational exposure to asbestos	Rate	1991	0.11	0.17	0.06
Deaths	Kazakhstan	Both	Age-standardized	Pneumoconiosis	Occupational exposure to asbestos	Rate	1992	0.12	0.18	0.06
Deaths	Kazakhstan	Both	Age-standardized	Pneumoconiosis	Occupational exposure to asbestos	Rate	1993	0.14	0.21	0.07
Deaths	Kazakhstan	Both	Age-standardized	Pneumoconiosis	Occupational exposure to asbestos	Rate	1994	0.15	0.23	0.08
Deaths	Kazakhstan	Both	Age-standardized	Pneumoconiosis	Occupational exposure to asbestos	Rate	1995	0.16	0.25	0.08
Deaths	Kazakhstan	Both	Age-standardized	Pneumoconiosis	Occupational exposure to asbestos	Rate	1996	0.16	0.24	0.08
Deaths	Kazakhstan	Both	Age-standardized	Pneumoconiosis	Occupational exposure to asbestos	Rate	1997	0.15	0.23	0.08
Deaths	Kazakhstan	Both	Age-standardized	Pneumoconiosis	Occupational exposure to asbestos	Rate	1998	0.13	0.2	0.07
Deaths	Kazakhstan	Both	Age-standardized	Pneumoconiosis	Occupational exposure to asbestos	Rate	1999	0.12	0.18	0.06
Deaths	Kazakhstan	Both	Age-standardized	Pneumoconiosis	Occupational exposure to asbestos	Rate	2000	0.11	0.17	0.06
Deaths	Kazakhstan	Both	Age-standardized	Pneumoconiosis	Occupational exposure to asbestos	Rate	2001	0.1	0.15	0.05
Deaths	Kazakhstan	Both	Age-standardized	Pneumoconiosis	Occupational exposure to asbestos	Rate	2002	0.09	0.14	0.05
Deaths	Kazakhstan	Both	Age-standardized	Pneumoconiosis	Occupational exposure to asbestos	Rate	2003	0.09	0.14	0.05
Deaths	Kazakhstan	Both	Age-standardized	Pneumoconiosis	Occupational exposure to asbestos	Rate	2004	0.08	0.13	0.04
Deaths	Kazakhstan	Both	Age-standardized	Pneumoconiosis	Occupational exposure to asbestos	Rate	2005	0.07	0.12	0.04
Deaths	Kazakhstan	Both	Age-standardized	Pneumoconiosis	Occupational exposure to asbestos	Rate	2006	0.07	0.12	0.04
Deaths	Kazakhstan	Both	Age-standardized	Pneumoconiosis	Occupational exposure to asbestos	Rate	2007	0.07	0.12	0.04
Deaths	Kazakhstan	Both	Age-standardized	Pneumoconiosis	Occupational exposure to asbestos	Rate	2008	0.07	0.11	0.04
Deaths	Kazakhstan	Both	Age-standardized	Pneumoconiosis	Occupational exposure to asbestos	Rate	2009	0.07	0.12	0.04
Deaths	Kazakhstan	Both	Age-standardized	Pneumoconiosis	Occupational exposure to asbestos	Rate	2010	0.08	0.12	0.04
Deaths	Kazakhstan	Both	Age-standardized	Pneumoconiosis	Occupational exposure to asbestos	Rate	2011	0.08	0.13	0.05
Deaths	Kazakhstan	Both	Age-standardized	Pneumoconiosis	Occupational exposure to asbestos	Rate	2012	0.09	0.14	0.05
Deaths	Kazakhstan	Both	Age-standardized	Pneumoconiosis	Occupational exposure to asbestos	Rate	2013	0.11	0.16	0.06
Deaths	Kazakhstan	Both	Age-standardized	Pneumoconiosis	Occupational exposure to asbestos	Rate	2014	0.09	0.14	0.05
Deaths	Kazakhstan	Both	Age-standardized	Pneumoconiosis	Occupational exposure to asbestos	Rate	2015	0.08	0.12	0.04
Deaths	Kazakhstan	Both	Age-standardized	Pneumoconiosis	Occupational exposure to asbestos	Rate	2016	0.07	0.11	0.03
Deaths	Kazakhstan	Both	Age-standardized	Pneumoconiosis	Occupational exposure to asbestos	Rate	2017	0.05	0.09	0.03
Deaths	Kazakhstan	Both	Age-standardized	Pneumoconiosis	Occupational exposure to asbestos	Rate	2018	0.06	0.09	0.03
Deaths	Kazakhstan	Both	Age-standardized	Pneumoconiosis	Occupational exposure to asbestos	Rate	2019	0.05	0.09	0.03
Deaths	Kazakhstan	Both	Age-standardized	Tracheal, bronchus, and lung cancer	Occupational exposure to asbestos	Rate	1990	2.63	3.95	1.57
Deaths	Kazakhstan	Both	Age-standardized	Tracheal, bronchus, and lung cancer	Occupational exposure to asbestos	Rate	1991	2.74	4.08	1.63
Deaths	Kazakhstan	Both	Age-standardized	Tracheal, bronchus, and lung cancer	Occupational exposure to asbestos	Rate	1992	2.94	4.32	1.77
Deaths	Kazakhstan	Both	Age-standardized	Tracheal, bronchus, and lung cancer	Occupational exposure to asbestos	Rate	1993	3.32	4.89	2.01
Deaths	Kazakhstan	Both	Age-standardized	Tracheal, bronchus, and lung cancer	Occupational exposure to asbestos	Rate	1994	3.56	5.27	2.14
Deaths	Kazakhstan	Both	Age-standardized	Tracheal, bronchus, and lung cancer	Occupational exposure to asbestos	Rate	1995	3.88	5.76	2.33
Deaths	Kazakhstan	Both	Age-standardized	Tracheal, bronchus, and lung cancer	Occupational exposure to asbestos	Rate	1996	3.83	5.67	2.35
Deaths	Kazakhstan	Both	Age-standardized	Tracheal, bronchus, and lung cancer	Occupational exposure to asbestos	Rate	1997	3.58	5.22	2.14
Deaths	Kazakhstan	Both	Age-standardized	Tracheal, bronchus, and lung cancer	Occupational exposure to asbestos	Rate	1998	3.3	4.85	2
Deaths	Kazakhstan	Both	Age-standardized	Tracheal, bronchus, and lung cancer	Occupational exposure to asbestos	Rate	1999	3.02	4.4	1.84
Deaths	Kazakhstan	Both	Age-standardized	Tracheal, bronchus, and lung cancer	Occupational exposure to asbestos	Rate	2000	3.04	4.41	1.82
Deaths	Kazakhstan	Both	Age-standardized	Tracheal, bronchus, and lung cancer	Occupational exposure to asbestos	Rate	2001	3.01	4.38	1.82
Deaths	Kazakhstan	Both	Age-standardized	Tracheal, bronchus, and lung cancer	Occupational exposure to asbestos	Rate	2002	3.09	4.43	1.86
Deaths	Kazakhstan	Both	Age-standardized	Tracheal, bronchus, and lung cancer	Occupational exposure to asbestos	Rate	2003	3.18	4.59	1.89
Deaths	Kazakhstan	Both	Age-standardized	Tracheal, bronchus, and lung cancer	Occupational exposure to asbestos	Rate	2004	3.03	4.42	1.85
Deaths	Kazakhstan	Both	Age-standardized	Tracheal, bronchus, and lung cancer	Occupational exposure to asbestos	Rate	2005	2.97	4.34	1.8
Deaths	Kazakhstan	Both	Age-standardized	Tracheal, bronchus, and lung cancer	Occupational exposure to asbestos	Rate	2006	2.83	4.15	1.74
Deaths	Kazakhstan	Both	Age-standardized	Tracheal, bronchus, and lung cancer	Occupational exposure to asbestos	Rate	2007	2.67	3.92	1.62
Deaths	Kazakhstan	Both	Age-standardized	Tracheal, bronchus, and lung cancer	Occupational exposure to asbestos	Rate	2008	2.4	3.56	1.47
Deaths	Kazakhstan	Both	Age-standardized	Tracheal, bronchus, and lung cancer	Occupational exposure to asbestos	Rate	2009	2.18	3.19	1.32
Deaths	Kazakhstan	Both	Age-standardized	Tracheal, bronchus, and lung cancer	Occupational exposure to asbestos	Rate	2010	2.17	3.26	1.33
Deaths	Kazakhstan	Both	Age-standardized	Tracheal, bronchus, and lung cancer	Occupational exposure to asbestos	Rate	2011	2.07	3.03	1.26
Deaths	Kazakhstan	Both	Age-standardized	Tracheal, bronchus, and lung cancer	Occupational exposure to asbestos	Rate	2012	1.95	2.85	1.2
Deaths	Kazakhstan	Both	Age-standardized	Tracheal, bronchus, and lung cancer	Occupational exposure to asbestos	Rate	2013	1.81	2.64	1.11
Deaths	Kazakhstan	Both	Age-standardized	Tracheal, bronchus, and lung cancer	Occupational exposure to asbestos	Rate	2014	1.57	2.27	0.95
Deaths	Kazakhstan	Both	Age-standardized	Tracheal, bronchus, and lung cancer	Occupational exposure to asbestos	Rate	2015	1.58	2.3	0.95
Deaths	Kazakhstan	Both	Age-standardized	Tracheal, bronchus, and lung cancer	Occupational exposure to asbestos	Rate	2016	1.53	2.21	0.95
Deaths	Kazakhstan	Both	Age-standardized	Tracheal, bronchus, and lung cancer	Occupational exposure to asbestos	Rate	2017	1.46	2.08	0.89
Deaths	Kazakhstan	Both	Age-standardized	Tracheal, bronchus, and lung cancer	Occupational exposure to asbestos	Rate	2018	1.47	2.17	0.88
Deaths	Kazakhstan	Both	Age-standardized	Tracheal, bronchus, and lung cancer	Occupational exposure to asbestos	Rate	2019	1.38	2.11	0.81
Deaths	Russian Federation	Both	Age-standardized	Larynx cancer	Occupational exposure to asbestos	Rate	1990	0.04	0.06	0.02
Deaths	Russian Federation	Both	Age-standardized	Larynx cancer	Occupational exposure to asbestos	Rate	1991	0.04	0.06	0.02
Deaths	Russian Federation	Both	Age-standardized	Larynx cancer	Occupational exposure to asbestos	Rate	1992	0.05	0.08	0.03
Deaths	Russian Federation	Both	Age-standardized	Larynx cancer	Occupational exposure to asbestos	Rate	1993	0.07	0.11	0.04
Deaths	Russian Federation	Both	Age-standardized	Larynx cancer	Occupational exposure to asbestos	Rate	1994	0.09	0.14	0.05
Deaths	Russian Federation	Both	Age-standardized	Larynx cancer	Occupational exposure to asbestos	Rate	1995	0.08	0.13	0.04
Deaths	Russian Federation	Both	Age-standardized	Larynx cancer	Occupational exposure to asbestos	Rate	1996	0.07	0.11	0.04
Deaths	Russian Federation	Both	Age-standardized	Larynx cancer	Occupational exposure to asbestos	Rate	1997	0.06	0.09	0.03
Deaths	Russian Federation	Both	Age-standardized	Larynx cancer	Occupational exposure to asbestos	Rate	1998	0.05	0.08	0.03
Deaths	Russian Federation	Both	Age-standardized	Larynx cancer	Occupational exposure to asbestos	Rate	1999	0.06	0.1	0.03
Deaths	Russian Federation	Both	Age-standardized	Larynx cancer	Occupational exposure to asbestos	Rate	2000	0.07	0.11	0.03
Deaths	Russian Federation	Both	Age-standardized	Larynx cancer	Occupational exposure to asbestos	Rate	2001	0.07	0.1	0.03
Deaths	Russian Federation	Both	Age-standardized	Larynx cancer	Occupational exposure to asbestos	Rate	2002	0.07	0.1	0.03
Deaths	Russian Federation	Both	Age-standardized	Larynx cancer	Occupational exposure to asbestos	Rate	2003	0.07	0.1	0.03
Deaths	Russian Federation	Both	Age-standardized	Larynx cancer	Occupational exposure to asbestos	Rate	2004	0.06	0.1	0.03
Deaths	Russian Federation	Both	Age-standardized	Larynx cancer	Occupational exposure to asbestos	Rate	2005	0.07	0.1	0.03
Deaths	Russian Federation	Both	Age-standardized	Larynx cancer	Occupational exposure to asbestos	Rate	2006	0.06	0.09	0.03
Deaths	Russian Federation	Both	Age-standardized	Larynx cancer	Occupational exposure to asbestos	Rate	2007	0.05	0.08	0.03
Deaths	Russian Federation	Both	Age-standardized	Larynx cancer	Occupational exposure to asbestos	Rate	2008	0.05	0.08	0.03
Deaths	Russian Federation	Both	Age-standardized	Larynx cancer	Occupational exposure to asbestos	Rate	2009	0.05	0.08	0.03
Deaths	Russian Federation	Both	Age-standardized	Larynx cancer	Occupational exposure to asbestos	Rate	2010	0.06	0.09	0.03
Deaths	Russian Federation	Both	Age-standardized	Larynx cancer	Occupational exposure to asbestos	Rate	2011	0.05	0.08	0.03
Deaths	Russian Federation	Both	Age-standardized	Larynx cancer	Occupational exposure to asbestos	Rate	2012	0.05	0.07	0.02
Deaths	Russian Federation	Both	Age-standardized	Larynx cancer	Occupational exposure to asbestos	Rate	2013	0.04	0.07	0.02
Deaths	Russian Federation	Both	Age-standardized	Larynx cancer	Occupational exposure to asbestos	Rate	2014	0.04	0.07	0.02
Deaths	Russian Federation	Both	Age-standardized	Larynx cancer	Occupational exposure to asbestos	Rate	2015	0.04	0.07	0.02
Deaths	Russian Federation	Both	Age-standardized	Larynx cancer	Occupational exposure to asbestos	Rate	2016	0.04	0.06	0.02
Deaths	Russian Federation	Both	Age-standardized	Larynx cancer	Occupational exposure to asbestos	Rate	2017	0.04	0.06	0.02
Deaths	Russian Federation	Both	Age-standardized	Larynx cancer	Occupational exposure to asbestos	Rate	2018	0.03	0.05	0.02
Deaths	Russian Federation	Both	Age-standardized	Larynx cancer	Occupational exposure to asbestos	Rate	2019	0.03	0.06	0.02
Deaths	Russian Federation	Both	Age-standardized	Mesothelioma	Occupational exposure to asbestos	Rate	1990	0.2	0.26	0.17
Deaths	Russian Federation	Both	Age-standardized	Mesothelioma	Occupational exposure to asbestos	Rate	1991	0.2	0.27	0.17
Deaths	Russian Federation	Both	Age-standardized	Mesothelioma	Occupational exposure to asbestos	Rate	1992	0.22	0.29	0.19
Deaths	Russian Federation	Both	Age-standardized	Mesothelioma	Occupational exposure to asbestos	Rate	1993	0.26	0.34	0.24
Deaths	Russian Federation	Both	Age-standardized	Mesothelioma	Occupational exposure to asbestos	Rate	1994	0.28	0.37	0.26
Deaths	Russian Federation	Both	Age-standardized	Mesothelioma	Occupational exposure to asbestos	Rate	1995	0.27	0.35	0.25
Deaths	Russian Federation	Both	Age-standardized	Mesothelioma	Occupational exposure to asbestos	Rate	1996	0.26	0.33	0.24
Deaths	Russian Federation	Both	Age-standardized	Mesothelioma	Occupational exposure to asbestos	Rate	1997	0.24	0.31	0.22
Deaths	Russian Federation	Both	Age-standardized	Mesothelioma	Occupational exposure to asbestos	Rate	1998	0.24	0.31	0.21
Deaths	Russian Federation	Both	Age-standardized	Mesothelioma	Occupational exposure to asbestos	Rate	1999	0.26	0.33	0.23
Deaths	Russian Federation	Both	Age-standardized	Mesothelioma	Occupational exposure to asbestos	Rate	2000	0.27	0.34	0.25
Deaths	Russian Federation	Both	Age-standardized	Mesothelioma	Occupational exposure to asbestos	Rate	2001	0.27	0.34	0.25
Deaths	Russian Federation	Both	Age-standardized	Mesothelioma	Occupational exposure to asbestos	Rate	2002	0.27	0.35	0.25
Deaths	Russian Federation	Both	Age-standardized	Mesothelioma	Occupational exposure to asbestos	Rate	2003	0.28	0.36	0.26
Deaths	Russian Federation	Both	Age-standardized	Mesothelioma	Occupational exposure to asbestos	Rate	2004	0.27	0.35	0.25
Deaths	Russian Federation	Both	Age-standardized	Mesothelioma	Occupational exposure to asbestos	Rate	2005	0.29	0.36	0.26
Deaths	Russian Federation	Both	Age-standardized	Mesothelioma	Occupational exposure to asbestos	Rate	2006	0.27	0.34	0.25
Deaths	Russian Federation	Both	Age-standardized	Mesothelioma	Occupational exposure to asbestos	Rate	2007	0.27	0.33	0.24
Deaths	Russian Federation	Both	Age-standardized	Mesothelioma	Occupational exposure to asbestos	Rate	2008	0.27	0.34	0.24
Deaths	Russian Federation	Both	Age-standardized	Mesothelioma	Occupational exposure to asbestos	Rate	2009	0.27	0.33	0.24
Deaths	Russian Federation	Both	Age-standardized	Mesothelioma	Occupational exposure to asbestos	Rate	2010	0.28	0.34	0.24
Deaths	Russian Federation	Both	Age-standardized	Mesothelioma	Occupational exposure to asbestos	Rate	2011	0.26	0.32	0.23
Deaths	Russian Federation	Both	Age-standardized	Mesothelioma	Occupational exposure to asbestos	Rate	2012	0.26	0.31	0.22
Deaths	Russian Federation	Both	Age-standardized	Mesothelioma	Occupational exposure to asbestos	Rate	2013	0.25	0.31	0.22
Deaths	Russian Federation	Both	Age-standardized	Mesothelioma	Occupational exposure to asbestos	Rate	2014	0.26	0.31	0.23
Deaths	Russian Federation	Both	Age-standardized	Mesothelioma	Occupational exposure to asbestos	Rate	2015	0.25	0.31	0.22
Deaths	Russian Federation	Both	Age-standardized	Mesothelioma	Occupational exposure to asbestos	Rate	2016	0.25	0.3	0.21
Deaths	Russian Federation	Both	Age-standardized	Mesothelioma	Occupational exposure to asbestos	Rate	2017	0.24	0.3	0.2
Deaths	Russian Federation	Both	Age-standardized	Mesothelioma	Occupational exposure to asbestos	Rate	2018	0.23	0.3	0.2
Deaths	Russian Federation	Both	Age-standardized	Mesothelioma	Occupational exposure to asbestos	Rate	2019	0.23	0.3	0.19
Deaths	Russian Federation	Both	Age-standardized	Ovarian cancer	Occupational exposure to asbestos	Rate	1990	0.11	0.18	0.05
Deaths	Russian Federation	Both	Age-standardized	Ovarian cancer	Occupational exposure to asbestos	Rate	1991	0.11	0.18	0.05
Deaths	Russian Federation	Both	Age-standardized	Ovarian cancer	Occupational exposure to asbestos	Rate	1992	0.11	0.19	0.05
Deaths	Russian Federation	Both	Age-standardized	Ovarian cancer	Occupational exposure to asbestos	Rate	1993	0.12	0.21	0.06
Deaths	Russian Federation	Both	Age-standardized	Ovarian cancer	Occupational exposure to asbestos	Rate	1994	0.13	0.22	0.06
Deaths	Russian Federation	Both	Age-standardized	Ovarian cancer	Occupational exposure to asbestos	Rate	1995	0.13	0.22	0.06
Deaths	Russian Federation	Both	Age-standardized	Ovarian cancer	Occupational exposure to asbestos	Rate	1996	0.12	0.2	0.05
Deaths	Russian Federation	Both	Age-standardized	Ovarian cancer	Occupational exposure to asbestos	Rate	1997	0.11	0.19	0.05
Deaths	Russian Federation	Both	Age-standardized	Ovarian cancer	Occupational exposure to asbestos	Rate	1998	0.11	0.18	0.05
Deaths	Russian Federation	Both	Age-standardized	Ovarian cancer	Occupational exposure to asbestos	Rate	1999	0.11	0.19	0.05
Deaths	Russian Federation	Both	Age-standardized	Ovarian cancer	Occupational exposure to asbestos	Rate	2000	0.12	0.2	0.05
Deaths	Russian Federation	Both	Age-standardized	Ovarian cancer	Occupational exposure to asbestos	Rate	2001	0.12	0.2	0.06
Deaths	Russian Federation	Both	Age-standardized	Ovarian cancer	Occupational exposure to asbestos	Rate	2002	0.12	0.21	0.06
Deaths	Russian Federation	Both	Age-standardized	Ovarian cancer	Occupational exposure to asbestos	Rate	2003	0.12	0.21	0.06
Deaths	Russian Federation	Both	Age-standardized	Ovarian cancer	Occupational exposure to asbestos	Rate	2004	0.12	0.21	0.06
Deaths	Russian Federation	Both	Age-standardized	Ovarian cancer	Occupational exposure to asbestos	Rate	2005	0.13	0.22	0.06
Deaths	Russian Federation	Both	Age-standardized	Ovarian cancer	Occupational exposure to asbestos	Rate	2006	0.13	0.21	0.06
Deaths	Russian Federation	Both	Age-standardized	Ovarian cancer	Occupational exposure to asbestos	Rate	2007	0.12	0.21	0.06
Deaths	Russian Federation	Both	Age-standardized	Ovarian cancer	Occupational exposure to asbestos	Rate	2008	0.13	0.21	0.06
Deaths	Russian Federation	Both	Age-standardized	Ovarian cancer	Occupational exposure to asbestos	Rate	2009	0.13	0.21	0.06
Deaths	Russian Federation	Both	Age-standardized	Ovarian cancer	Occupational exposure to asbestos	Rate	2010	0.13	0.22	0.06
Deaths	Russian Federation	Both	Age-standardized	Ovarian cancer	Occupational exposure to asbestos	Rate	2011	0.12	0.2	0.06
Deaths	Russian Federation	Both	Age-standardized	Ovarian cancer	Occupational exposure to asbestos	Rate	2012	0.12	0.2	0.05
Deaths	Russian Federation	Both	Age-standardized	Ovarian cancer	Occupational exposure to asbestos	Rate	2013	0.12	0.2	0.05
Deaths	Russian Federation	Both	Age-standardized	Ovarian cancer	Occupational exposure to asbestos	Rate	2014	0.12	0.2	0.05
Deaths	Russian Federation	Both	Age-standardized	Ovarian cancer	Occupational exposure to asbestos	Rate	2015	0.12	0.2	0.05
Deaths	Russian Federation	Both	Age-standardized	Ovarian cancer	Occupational exposure to asbestos	Rate	2016	0.12	0.2	0.05
Deaths	Russian Federation	Both	Age-standardized	Ovarian cancer	Occupational exposure to asbestos	Rate	2017	0.11	0.19	0.05
Deaths	Russian Federation	Both	Age-standardized	Ovarian cancer	Occupational exposure to asbestos	Rate	2018	0.11	0.19	0.05
Deaths	Russian Federation	Both	Age-standardized	Ovarian cancer	Occupational exposure to asbestos	Rate	2019	0.11	0.21	0.05
Deaths	Russian Federation	Both	Age-standardized	Pneumoconiosis	Occupational exposure to asbestos	Rate	1990	0.03	0.03	0.01
Deaths	Russian Federation	Both	Age-standardized	Pneumoconiosis	Occupational exposure to asbestos	Rate	1991	0.03	0.03	0.01
Deaths	Russian Federation	Both	Age-standardized	Pneumoconiosis	Occupational exposure to asbestos	Rate	1992	0.03	0.03	0.01
Deaths	Russian Federation	Both	Age-standardized	Pneumoconiosis	Occupational exposure to asbestos	Rate	1993	0.04	0.04	0.02
Deaths	Russian Federation	Both	Age-standardized	Pneumoconiosis	Occupational exposure to asbestos	Rate	1994	0.04	0.04	0.02
Deaths	Russian Federation	Both	Age-standardized	Pneumoconiosis	Occupational exposure to asbestos	Rate	1995	0.03	0.04	0.02
Deaths	Russian Federation	Both	Age-standardized	Pneumoconiosis	Occupational exposure to asbestos	Rate	1996	0.03	0.03	0.02
Deaths	Russian Federation	Both	Age-standardized	Pneumoconiosis	Occupational exposure to asbestos	Rate	1997	0.03	0.03	0.02
Deaths	Russian Federation	Both	Age-standardized	Pneumoconiosis	Occupational exposure to asbestos	Rate	1998	0.02	0.03	0.02
Deaths	Russian Federation	Both	Age-standardized	Pneumoconiosis	Occupational exposure to asbestos	Rate	1999	0.03	0.04	0.02
Deaths	Russian Federation	Both	Age-standardized	Pneumoconiosis	Occupational exposure to asbestos	Rate	2000	0.03	0.04	0.02
Deaths	Russian Federation	Both	Age-standardized	Pneumoconiosis	Occupational exposure to asbestos	Rate	2001	0.03	0.05	0.02
Deaths	Russian Federation	Both	Age-standardized	Pneumoconiosis	Occupational exposure to asbestos	Rate	2002	0.03	0.05	0.02
Deaths	Russian Federation	Both	Age-standardized	Pneumoconiosis	Occupational exposure to asbestos	Rate	2003	0.03	0.05	0.02
Deaths	Russian Federation	Both	Age-standardized	Pneumoconiosis	Occupational exposure to asbestos	Rate	2004	0.02	0.05	0.01
Deaths	Russian Federation	Both	Age-standardized	Pneumoconiosis	Occupational exposure to asbestos	Rate	2005	0.02	0.05	0.01
Deaths	Russian Federation	Both	Age-standardized	Pneumoconiosis	Occupational exposure to asbestos	Rate	2006	0.02	0.05	0.01
Deaths	Russian Federation	Both	Age-standardized	Pneumoconiosis	Occupational exposure to asbestos	Rate	2007	0.02	0.05	0.01
Deaths	Russian Federation	Both	Age-standardized	Pneumoconiosis	Occupational exposure to asbestos	Rate	2008	0.02	0.05	0.01
Deaths	Russian Federation	Both	Age-standardized	Pneumoconiosis	Occupational exposure to asbestos	Rate	2009	0.02	0.05	0.01
Deaths	Russian Federation	Both	Age-standardized	Pneumoconiosis	Occupational exposure to asbestos	Rate	2010	0.02	0.05	0.01
Deaths	Russian Federation	Both	Age-standardized	Pneumoconiosis	Occupational exposure to asbestos	Rate	2011	0.02	0.05	0.01
Deaths	Russian Federation	Both	Age-standardized	Pneumoconiosis	Occupational exposure to asbestos	Rate	2012	0.02	0.05	0.01
Deaths	Russian Federation	Both	Age-standardized	Pneumoconiosis	Occupational exposure to asbestos	Rate	2013	0.02	0.04	0.01
Deaths	Russian Federation	Both	Age-standardized	Pneumoconiosis	Occupational exposure to asbestos	Rate	2014	0.02	0.04	0.01
Deaths	Russian Federation	Both	Age-standardized	Pneumoconiosis	Occupational exposure to asbestos	Rate	2015	0.02	0.04	0.01
Deaths	Russian Federation	Both	Age-standardized	Pneumoconiosis	Occupational exposure to asbestos	Rate	2016	0.01	0.03	0.01
Deaths	Russian Federation	Both	Age-standardized	Pneumoconiosis	Occupational exposure to asbestos	Rate	2017	0.01	0.03	0.01
Deaths	Russian Federation	Both	Age-standardized	Pneumoconiosis	Occupational exposure to asbestos	Rate	2018	0.01	0.03	0.01
Deaths	Russian Federation	Both	Age-standardized	Pneumoconiosis	Occupational exposure to asbestos	Rate	2019	0.01	0.03	0.01
Deaths	Russian Federation	Both	Age-standardized	Tracheal, bronchus, and lung cancer	Occupational exposure to asbestos	Rate	1990	1.38	1.97	0.88
Deaths	Russian Federation	Both	Age-standardized	Tracheal, bronchus, and lung cancer	Occupational exposure to asbestos	Rate	1991	1.4	2	0.89
Deaths	Russian Federation	Both	Age-standardized	Tracheal, bronchus, and lung cancer	Occupational exposure to asbestos	Rate	1992	1.63	2.34	1.03
Deaths	Russian Federation	Both	Age-standardized	Tracheal, bronchus, and lung cancer	Occupational exposure to asbestos	Rate	1993	2.32	3.33	1.45
Deaths	Russian Federation	Both	Age-standardized	Tracheal, bronchus, and lung cancer	Occupational exposure to asbestos	Rate	1994	2.72	3.99	1.67
Deaths	Russian Federation	Both	Age-standardized	Tracheal, bronchus, and lung cancer	Occupational exposure to asbestos	Rate	1995	2.42	3.46	1.52
Deaths	Russian Federation	Both	Age-standardized	Tracheal, bronchus, and lung cancer	Occupational exposure to asbestos	Rate	1996	2.07	2.95	1.31
Deaths	Russian Federation	Both	Age-standardized	Tracheal, bronchus, and lung cancer	Occupational exposure to asbestos	Rate	1997	1.78	2.55	1.12
Deaths	Russian Federation	Both	Age-standardized	Tracheal, bronchus, and lung cancer	Occupational exposure to asbestos	Rate	1998	1.68	2.42	1.06
Deaths	Russian Federation	Both	Age-standardized	Tracheal, bronchus, and lung cancer	Occupational exposure to asbestos	Rate	1999	1.93	2.76	1.21
Deaths	Russian Federation	Both	Age-standardized	Tracheal, bronchus, and lung cancer	Occupational exposure to asbestos	Rate	2000	2.08	2.97	1.3
Deaths	Russian Federation	Both	Age-standardized	Tracheal, bronchus, and lung cancer	Occupational exposure to asbestos	Rate	2001	2.02	2.88	1.27
Deaths	Russian Federation	Both	Age-standardized	Tracheal, bronchus, and lung cancer	Occupational exposure to asbestos	Rate	2002	2.06	2.96	1.29
Deaths	Russian Federation	Both	Age-standardized	Tracheal, bronchus, and lung cancer	Occupational exposure to asbestos	Rate	2003	2.13	3.05	1.33
Deaths	Russian Federation	Both	Age-standardized	Tracheal, bronchus, and lung cancer	Occupational exposure to asbestos	Rate	2004	2	2.84	1.26
Deaths	Russian Federation	Both	Age-standardized	Tracheal, bronchus, and lung cancer	Occupational exposure to asbestos	Rate	2005	2.19	3.16	1.37
Deaths	Russian Federation	Both	Age-standardized	Tracheal, bronchus, and lung cancer	Occupational exposure to asbestos	Rate	2006	1.9	2.72	1.19
Deaths	Russian Federation	Both	Age-standardized	Tracheal, bronchus, and lung cancer	Occupational exposure to asbestos	Rate	2007	1.81	2.6	1.14
Deaths	Russian Federation	Both	Age-standardized	Tracheal, bronchus, and lung cancer	Occupational exposure to asbestos	Rate	2008	1.95	2.8	1.23
Deaths	Russian Federation	Both	Age-standardized	Tracheal, bronchus, and lung cancer	Occupational exposure to asbestos	Rate	2009	1.87	2.68	1.18
Deaths	Russian Federation	Both	Age-standardized	Tracheal, bronchus, and lung cancer	Occupational exposure to asbestos	Rate	2010	2.03	2.9	1.28
Deaths	Russian Federation	Both	Age-standardized	Tracheal, bronchus, and lung cancer	Occupational exposure to asbestos	Rate	2011	1.83	2.63	1.16
Deaths	Russian Federation	Both	Age-standardized	Tracheal, bronchus, and lung cancer	Occupational exposure to asbestos	Rate	2012	1.74	2.5	1.1
Deaths	Russian Federation	Both	Age-standardized	Tracheal, bronchus, and lung cancer	Occupational exposure to asbestos	Rate	2013	1.67	2.39	1.06
Deaths	Russian Federation	Both	Age-standardized	Tracheal, bronchus, and lung cancer	Occupational exposure to asbestos	Rate	2014	1.77	2.51	1.11
Deaths	Russian Federation	Both	Age-standardized	Tracheal, bronchus, and lung cancer	Occupational exposure to asbestos	Rate	2015	1.74	2.48	1.1
Deaths	Russian Federation	Both	Age-standardized	Tracheal, bronchus, and lung cancer	Occupational exposure to asbestos	Rate	2016	1.68	2.38	1.05
Deaths	Russian Federation	Both	Age-standardized	Tracheal, bronchus, and lung cancer	Occupational exposure to asbestos	Rate	2017	1.5	2.14	0.94
Deaths	Russian Federation	Both	Age-standardized	Tracheal, bronchus, and lung cancer	Occupational exposure to asbestos	Rate	2018	1.43	2.07	0.86
Deaths	Russian Federation	Both	Age-standardized	Tracheal, bronchus, and lung cancer	Occupational exposure to asbestos	Rate	2019	1.42	2.11	0.83
