# Supplementary material for: A comparative study of the disease burden attributable to asbestos in Brazil, China, Kazakhstan, and Russia between 1990 and 2019
Source: BMC Public Health. 2022 Nov 3;22:2012. doi: 10.1186/s12889-022-14437-6 (PMC9632158; doi:10.1186/s12889-022-14437-6)
Supplement: Supplementary file 6 — Additional file 6: Table S6. The ASDR of causes exposure to asbestos in Global, Brazil, China, Kazakhstan, and Russia. [file 12889_2022_14437_MOESM6_ESM.csv]

Table S6 The ASDR of causes exposure to asbestos in Global, Brazil, China, Kazakhstan, and Russia
measure	location	sex	age	cause	rei	metric	year	val	upper	lower
DALYs (Disability-Adjusted Life Years)	Brazil	Both	Age-standardized	Larynx cancer	Occupational exposure to asbestos	Rate	1990	1.75	2.67	0.96
DALYs (Disability-Adjusted Life Years)	Brazil	Both	Age-standardized	Larynx cancer	Occupational exposure to asbestos	Rate	1991	1.68	2.57	0.92
DALYs (Disability-Adjusted Life Years)	Brazil	Both	Age-standardized	Larynx cancer	Occupational exposure to asbestos	Rate	1992	1.68	2.59	0.94
DALYs (Disability-Adjusted Life Years)	Brazil	Both	Age-standardized	Larynx cancer	Occupational exposure to asbestos	Rate	1993	1.75	2.71	0.97
DALYs (Disability-Adjusted Life Years)	Brazil	Both	Age-standardized	Larynx cancer	Occupational exposure to asbestos	Rate	1994	1.7	2.62	0.95
DALYs (Disability-Adjusted Life Years)	Brazil	Both	Age-standardized	Larynx cancer	Occupational exposure to asbestos	Rate	1995	1.65	2.54	0.91
DALYs (Disability-Adjusted Life Years)	Brazil	Both	Age-standardized	Larynx cancer	Occupational exposure to asbestos	Rate	1996	1.61	2.47	0.89
DALYs (Disability-Adjusted Life Years)	Brazil	Both	Age-standardized	Larynx cancer	Occupational exposure to asbestos	Rate	1997	1.58	2.43	0.88
DALYs (Disability-Adjusted Life Years)	Brazil	Both	Age-standardized	Larynx cancer	Occupational exposure to asbestos	Rate	1998	1.62	2.49	0.89
DALYs (Disability-Adjusted Life Years)	Brazil	Both	Age-standardized	Larynx cancer	Occupational exposure to asbestos	Rate	2000	1.64	2.53	0.9
DALYs (Disability-Adjusted Life Years)	Brazil	Both	Age-standardized	Larynx cancer	Occupational exposure to asbestos	Rate	1999	1.64	2.5	0.9
DALYs (Disability-Adjusted Life Years)	Brazil	Both	Age-standardized	Larynx cancer	Occupational exposure to asbestos	Rate	2001	1.61	2.46	0.87
DALYs (Disability-Adjusted Life Years)	Brazil	Both	Age-standardized	Larynx cancer	Occupational exposure to asbestos	Rate	2002	1.59	2.47	0.86
DALYs (Disability-Adjusted Life Years)	Brazil	Both	Age-standardized	Larynx cancer	Occupational exposure to asbestos	Rate	2003	1.6	2.49	0.87
DALYs (Disability-Adjusted Life Years)	Brazil	Both	Age-standardized	Larynx cancer	Occupational exposure to asbestos	Rate	2004	1.61	2.48	0.87
DALYs (Disability-Adjusted Life Years)	Brazil	Both	Age-standardized	Larynx cancer	Occupational exposure to asbestos	Rate	2005	1.57	2.41	0.84
DALYs (Disability-Adjusted Life Years)	Brazil	Both	Age-standardized	Larynx cancer	Occupational exposure to asbestos	Rate	2006	1.6	2.46	0.87
DALYs (Disability-Adjusted Life Years)	Brazil	Both	Age-standardized	Larynx cancer	Occupational exposure to asbestos	Rate	2007	1.6	2.46	0.87
DALYs (Disability-Adjusted Life Years)	Brazil	Both	Age-standardized	Larynx cancer	Occupational exposure to asbestos	Rate	2008	1.63	2.5	0.88
DALYs (Disability-Adjusted Life Years)	Brazil	Both	Age-standardized	Larynx cancer	Occupational exposure to asbestos	Rate	2009	1.64	2.51	0.9
DALYs (Disability-Adjusted Life Years)	Brazil	Both	Age-standardized	Larynx cancer	Occupational exposure to asbestos	Rate	2011	1.64	2.51	0.9
DALYs (Disability-Adjusted Life Years)	Brazil	Both	Age-standardized	Larynx cancer	Occupational exposure to asbestos	Rate	2010	1.64	2.52	0.9
DALYs (Disability-Adjusted Life Years)	Brazil	Both	Age-standardized	Larynx cancer	Occupational exposure to asbestos	Rate	2012	1.6	2.44	0.89
DALYs (Disability-Adjusted Life Years)	Brazil	Both	Age-standardized	Larynx cancer	Occupational exposure to asbestos	Rate	2013	1.56	2.36	0.86
DALYs (Disability-Adjusted Life Years)	Brazil	Both	Age-standardized	Larynx cancer	Occupational exposure to asbestos	Rate	2014	1.49	2.3	0.82
DALYs (Disability-Adjusted Life Years)	Brazil	Both	Age-standardized	Larynx cancer	Occupational exposure to asbestos	Rate	2015	1.44	2.2	0.79
DALYs (Disability-Adjusted Life Years)	Brazil	Both	Age-standardized	Larynx cancer	Occupational exposure to asbestos	Rate	2016	1.46	2.24	0.81
DALYs (Disability-Adjusted Life Years)	Brazil	Both	Age-standardized	Larynx cancer	Occupational exposure to asbestos	Rate	2017	1.41	2.14	0.78
DALYs (Disability-Adjusted Life Years)	Brazil	Both	Age-standardized	Larynx cancer	Occupational exposure to asbestos	Rate	2018	1.36	2.13	0.75
DALYs (Disability-Adjusted Life Years)	Brazil	Both	Age-standardized	Larynx cancer	Occupational exposure to asbestos	Rate	2019	1.34	2.08	0.74
DALYs (Disability-Adjusted Life Years)	Brazil	Both	Age-standardized	Mesothelioma	Occupational exposure to asbestos	Rate	1990	10.3	13.81	8.02
DALYs (Disability-Adjusted Life Years)	Brazil	Both	Age-standardized	Mesothelioma	Occupational exposure to asbestos	Rate	1991	9.93	13	7.93
DALYs (Disability-Adjusted Life Years)	Brazil	Both	Age-standardized	Mesothelioma	Occupational exposure to asbestos	Rate	1992	9.79	12	8.01
DALYs (Disability-Adjusted Life Years)	Brazil	Both	Age-standardized	Mesothelioma	Occupational exposure to asbestos	Rate	1993	9.76	11.99	8.09
DALYs (Disability-Adjusted Life Years)	Brazil	Both	Age-standardized	Mesothelioma	Occupational exposure to asbestos	Rate	1994	9.45	11.59	7.96
DALYs (Disability-Adjusted Life Years)	Brazil	Both	Age-standardized	Mesothelioma	Occupational exposure to asbestos	Rate	1995	9.16	11.19	7.86
DALYs (Disability-Adjusted Life Years)	Brazil	Both	Age-standardized	Mesothelioma	Occupational exposure to asbestos	Rate	1996	8.92	10.76	7.74
DALYs (Disability-Adjusted Life Years)	Brazil	Both	Age-standardized	Mesothelioma	Occupational exposure to asbestos	Rate	1998	8.98	10.65	7.92
DALYs (Disability-Adjusted Life Years)	Brazil	Both	Age-standardized	Mesothelioma	Occupational exposure to asbestos	Rate	1997	8.88	10.67	7.81
DALYs (Disability-Adjusted Life Years)	Brazil	Both	Age-standardized	Mesothelioma	Occupational exposure to asbestos	Rate	2000	9.27	10.74	8.16
DALYs (Disability-Adjusted Life Years)	Brazil	Both	Age-standardized	Mesothelioma	Occupational exposure to asbestos	Rate	1999	9.14	10.77	8.04
DALYs (Disability-Adjusted Life Years)	Brazil	Both	Age-standardized	Mesothelioma	Occupational exposure to asbestos	Rate	2001	9.12	10.43	8.01
DALYs (Disability-Adjusted Life Years)	Brazil	Both	Age-standardized	Mesothelioma	Occupational exposure to asbestos	Rate	2002	9	10.23	7.84
DALYs (Disability-Adjusted Life Years)	Brazil	Both	Age-standardized	Mesothelioma	Occupational exposure to asbestos	Rate	2003	9.07	10.36	7.9
DALYs (Disability-Adjusted Life Years)	Brazil	Both	Age-standardized	Mesothelioma	Occupational exposure to asbestos	Rate	2004	9.04	10.23	7.81
DALYs (Disability-Adjusted Life Years)	Brazil	Both	Age-standardized	Mesothelioma	Occupational exposure to asbestos	Rate	2005	8.98	10.18	7.73
DALYs (Disability-Adjusted Life Years)	Brazil	Both	Age-standardized	Mesothelioma	Occupational exposure to asbestos	Rate	2006	9.17	10.25	7.95
DALYs (Disability-Adjusted Life Years)	Brazil	Both	Age-standardized	Mesothelioma	Occupational exposure to asbestos	Rate	2007	9.24	10.33	8
DALYs (Disability-Adjusted Life Years)	Brazil	Both	Age-standardized	Mesothelioma	Occupational exposure to asbestos	Rate	2008	9.36	10.44	8.05
DALYs (Disability-Adjusted Life Years)	Brazil	Both	Age-standardized	Mesothelioma	Occupational exposure to asbestos	Rate	2009	9.5	10.56	8.12
DALYs (Disability-Adjusted Life Years)	Brazil	Both	Age-standardized	Mesothelioma	Occupational exposure to asbestos	Rate	2011	9.54	10.54	8.21
DALYs (Disability-Adjusted Life Years)	Brazil	Both	Age-standardized	Mesothelioma	Occupational exposure to asbestos	Rate	2010	9.52	10.61	8.18
DALYs (Disability-Adjusted Life Years)	Brazil	Both	Age-standardized	Mesothelioma	Occupational exposure to asbestos	Rate	2012	9.43	10.44	8.16
DALYs (Disability-Adjusted Life Years)	Brazil	Both	Age-standardized	Mesothelioma	Occupational exposure to asbestos	Rate	2013	9.36	10.37	8.07
DALYs (Disability-Adjusted Life Years)	Brazil	Both	Age-standardized	Mesothelioma	Occupational exposure to asbestos	Rate	2014	9.14	10.12	7.91
DALYs (Disability-Adjusted Life Years)	Brazil	Both	Age-standardized	Mesothelioma	Occupational exposure to asbestos	Rate	2015	9.02	10.02	7.73
DALYs (Disability-Adjusted Life Years)	Brazil	Both	Age-standardized	Mesothelioma	Occupational exposure to asbestos	Rate	2016	9.19	10.18	7.89
DALYs (Disability-Adjusted Life Years)	Brazil	Both	Age-standardized	Mesothelioma	Occupational exposure to asbestos	Rate	2017	9.24	10.43	7.87
DALYs (Disability-Adjusted Life Years)	Brazil	Both	Age-standardized	Mesothelioma	Occupational exposure to asbestos	Rate	2018	9.38	10.74	7.89
DALYs (Disability-Adjusted Life Years)	Brazil	Both	Age-standardized	Mesothelioma	Occupational exposure to asbestos	Rate	2019	9.55	11.38	7.82
DALYs (Disability-Adjusted Life Years)	Brazil	Both	Age-standardized	Ovarian cancer	Occupational exposure to asbestos	Rate	1990	1.85	2.99	0.79
DALYs (Disability-Adjusted Life Years)	Brazil	Both	Age-standardized	Ovarian cancer	Occupational exposure to asbestos	Rate	1991	1.8	2.89	0.77
DALYs (Disability-Adjusted Life Years)	Brazil	Both	Age-standardized	Ovarian cancer	Occupational exposure to asbestos	Rate	1992	1.79	2.89	0.78
DALYs (Disability-Adjusted Life Years)	Brazil	Both	Age-standardized	Ovarian cancer	Occupational exposure to asbestos	Rate	1993	1.81	2.92	0.79
DALYs (Disability-Adjusted Life Years)	Brazil	Both	Age-standardized	Ovarian cancer	Occupational exposure to asbestos	Rate	1994	1.8	2.93	0.8
DALYs (Disability-Adjusted Life Years)	Brazil	Both	Age-standardized	Ovarian cancer	Occupational exposure to asbestos	Rate	1995	1.81	2.91	0.8
DALYs (Disability-Adjusted Life Years)	Brazil	Both	Age-standardized	Ovarian cancer	Occupational exposure to asbestos	Rate	1996	1.79	2.9	0.81
DALYs (Disability-Adjusted Life Years)	Brazil	Both	Age-standardized	Ovarian cancer	Occupational exposure to asbestos	Rate	1998	1.8	2.9	0.82
DALYs (Disability-Adjusted Life Years)	Brazil	Both	Age-standardized	Ovarian cancer	Occupational exposure to asbestos	Rate	1997	1.78	2.87	0.81
DALYs (Disability-Adjusted Life Years)	Brazil	Both	Age-standardized	Ovarian cancer	Occupational exposure to asbestos	Rate	2000	1.81	2.91	0.8
DALYs (Disability-Adjusted Life Years)	Brazil	Both	Age-standardized	Ovarian cancer	Occupational exposure to asbestos	Rate	1999	1.8	2.88	0.79
DALYs (Disability-Adjusted Life Years)	Brazil	Both	Age-standardized	Ovarian cancer	Occupational exposure to asbestos	Rate	2001	1.81	2.88	0.82
DALYs (Disability-Adjusted Life Years)	Brazil	Both	Age-standardized	Ovarian cancer	Occupational exposure to asbestos	Rate	2002	1.81	2.88	0.8
DALYs (Disability-Adjusted Life Years)	Brazil	Both	Age-standardized	Ovarian cancer	Occupational exposure to asbestos	Rate	2003	1.81	2.9	0.81
DALYs (Disability-Adjusted Life Years)	Brazil	Both	Age-standardized	Ovarian cancer	Occupational exposure to asbestos	Rate	2004	1.81	2.87	0.81
DALYs (Disability-Adjusted Life Years)	Brazil	Both	Age-standardized	Ovarian cancer	Occupational exposure to asbestos	Rate	2005	1.79	2.86	0.8
DALYs (Disability-Adjusted Life Years)	Brazil	Both	Age-standardized	Ovarian cancer	Occupational exposure to asbestos	Rate	2006	1.79	2.87	0.8
DALYs (Disability-Adjusted Life Years)	Brazil	Both	Age-standardized	Ovarian cancer	Occupational exposure to asbestos	Rate	2007	1.78	2.87	0.8
DALYs (Disability-Adjusted Life Years)	Brazil	Both	Age-standardized	Ovarian cancer	Occupational exposure to asbestos	Rate	2008	1.77	2.83	0.79
DALYs (Disability-Adjusted Life Years)	Brazil	Both	Age-standardized	Ovarian cancer	Occupational exposure to asbestos	Rate	2009	1.77	2.85	0.78
DALYs (Disability-Adjusted Life Years)	Brazil	Both	Age-standardized	Ovarian cancer	Occupational exposure to asbestos	Rate	2010	1.77	2.9	0.79
DALYs (Disability-Adjusted Life Years)	Brazil	Both	Age-standardized	Ovarian cancer	Occupational exposure to asbestos	Rate	2011	1.76	2.88	0.77
DALYs (Disability-Adjusted Life Years)	Brazil	Both	Age-standardized	Ovarian cancer	Occupational exposure to asbestos	Rate	2012	1.73	2.82	0.76
DALYs (Disability-Adjusted Life Years)	Brazil	Both	Age-standardized	Ovarian cancer	Occupational exposure to asbestos	Rate	2013	1.71	2.8	0.75
DALYs (Disability-Adjusted Life Years)	Brazil	Both	Age-standardized	Ovarian cancer	Occupational exposure to asbestos	Rate	2014	1.68	2.76	0.75
DALYs (Disability-Adjusted Life Years)	Brazil	Both	Age-standardized	Ovarian cancer	Occupational exposure to asbestos	Rate	2015	1.69	2.77	0.76
DALYs (Disability-Adjusted Life Years)	Brazil	Both	Age-standardized	Ovarian cancer	Occupational exposure to asbestos	Rate	2016	1.71	2.84	0.75
DALYs (Disability-Adjusted Life Years)	Brazil	Both	Age-standardized	Ovarian cancer	Occupational exposure to asbestos	Rate	2017	1.68	2.8	0.75
DALYs (Disability-Adjusted Life Years)	Brazil	Both	Age-standardized	Ovarian cancer	Occupational exposure to asbestos	Rate	2018	1.69	2.81	0.75
DALYs (Disability-Adjusted Life Years)	Brazil	Both	Age-standardized	Ovarian cancer	Occupational exposure to asbestos	Rate	2019	1.71	2.84	0.77
DALYs (Disability-Adjusted Life Years)	Brazil	Both	Age-standardized	Pneumoconiosis	Occupational exposure to asbestos	Rate	1990	0.26	0.34	0.22
DALYs (Disability-Adjusted Life Years)	Brazil	Both	Age-standardized	Pneumoconiosis	Occupational exposure to asbestos	Rate	1991	0.26	0.34	0.22
DALYs (Disability-Adjusted Life Years)	Brazil	Both	Age-standardized	Pneumoconiosis	Occupational exposure to asbestos	Rate	1992	0.28	0.35	0.23
DALYs (Disability-Adjusted Life Years)	Brazil	Both	Age-standardized	Pneumoconiosis	Occupational exposure to asbestos	Rate	1993	0.29	0.36	0.24
DALYs (Disability-Adjusted Life Years)	Brazil	Both	Age-standardized	Pneumoconiosis	Occupational exposure to asbestos	Rate	1994	0.3	0.37	0.25
DALYs (Disability-Adjusted Life Years)	Brazil	Both	Age-standardized	Pneumoconiosis	Occupational exposure to asbestos	Rate	1995	0.32	0.39	0.25
DALYs (Disability-Adjusted Life Years)	Brazil	Both	Age-standardized	Pneumoconiosis	Occupational exposure to asbestos	Rate	1996	0.37	0.44	0.29
DALYs (Disability-Adjusted Life Years)	Brazil	Both	Age-standardized	Pneumoconiosis	Occupational exposure to asbestos	Rate	1998	0.42	0.5	0.3
DALYs (Disability-Adjusted Life Years)	Brazil	Both	Age-standardized	Pneumoconiosis	Occupational exposure to asbestos	Rate	1997	0.4	0.47	0.3
DALYs (Disability-Adjusted Life Years)	Brazil	Both	Age-standardized	Pneumoconiosis	Occupational exposure to asbestos	Rate	1999	0.47	0.56	0.32
DALYs (Disability-Adjusted Life Years)	Brazil	Both	Age-standardized	Pneumoconiosis	Occupational exposure to asbestos	Rate	2000	0.51	0.59	0.32
DALYs (Disability-Adjusted Life Years)	Brazil	Both	Age-standardized	Pneumoconiosis	Occupational exposure to asbestos	Rate	2001	0.52	0.6	0.32
DALYs (Disability-Adjusted Life Years)	Brazil	Both	Age-standardized	Pneumoconiosis	Occupational exposure to asbestos	Rate	2002	0.59	0.68	0.33
DALYs (Disability-Adjusted Life Years)	Brazil	Both	Age-standardized	Pneumoconiosis	Occupational exposure to asbestos	Rate	2003	0.56	0.65	0.33
DALYs (Disability-Adjusted Life Years)	Brazil	Both	Age-standardized	Pneumoconiosis	Occupational exposure to asbestos	Rate	2004	0.55	0.63	0.33
DALYs (Disability-Adjusted Life Years)	Brazil	Both	Age-standardized	Pneumoconiosis	Occupational exposure to asbestos	Rate	2005	0.5	0.57	0.32
DALYs (Disability-Adjusted Life Years)	Brazil	Both	Age-standardized	Pneumoconiosis	Occupational exposure to asbestos	Rate	2006	0.5	0.58	0.32
DALYs (Disability-Adjusted Life Years)	Brazil	Both	Age-standardized	Pneumoconiosis	Occupational exposure to asbestos	Rate	2007	0.48	0.55	0.32
DALYs (Disability-Adjusted Life Years)	Brazil	Both	Age-standardized	Pneumoconiosis	Occupational exposure to asbestos	Rate	2008	0.47	0.53	0.32
DALYs (Disability-Adjusted Life Years)	Brazil	Both	Age-standardized	Pneumoconiosis	Occupational exposure to asbestos	Rate	2009	0.48	0.55	0.32
DALYs (Disability-Adjusted Life Years)	Brazil	Both	Age-standardized	Pneumoconiosis	Occupational exposure to asbestos	Rate	2011	0.49	0.56	0.33
DALYs (Disability-Adjusted Life Years)	Brazil	Both	Age-standardized	Pneumoconiosis	Occupational exposure to asbestos	Rate	2010	0.47	0.55	0.32
DALYs (Disability-Adjusted Life Years)	Brazil	Both	Age-standardized	Pneumoconiosis	Occupational exposure to asbestos	Rate	2012	0.5	0.57	0.33
DALYs (Disability-Adjusted Life Years)	Brazil	Both	Age-standardized	Pneumoconiosis	Occupational exposure to asbestos	Rate	2013	0.51	0.58	0.33
DALYs (Disability-Adjusted Life Years)	Brazil	Both	Age-standardized	Pneumoconiosis	Occupational exposure to asbestos	Rate	2014	0.51	0.58	0.33
DALYs (Disability-Adjusted Life Years)	Brazil	Both	Age-standardized	Pneumoconiosis	Occupational exposure to asbestos	Rate	2015	0.51	0.58	0.33
DALYs (Disability-Adjusted Life Years)	Brazil	Both	Age-standardized	Pneumoconiosis	Occupational exposure to asbestos	Rate	2016	0.51	0.59	0.33
DALYs (Disability-Adjusted Life Years)	Brazil	Both	Age-standardized	Pneumoconiosis	Occupational exposure to asbestos	Rate	2017	0.51	0.58	0.32
DALYs (Disability-Adjusted Life Years)	Brazil	Both	Age-standardized	Pneumoconiosis	Occupational exposure to asbestos	Rate	2018	0.51	0.58	0.32
DALYs (Disability-Adjusted Life Years)	Brazil	Both	Age-standardized	Pneumoconiosis	Occupational exposure to asbestos	Rate	2019	0.51	0.59	0.33
DALYs (Disability-Adjusted Life Years)	Brazil	Both	Age-standardized	Tracheal, bronchus, and lung cancer	Occupational exposure to asbestos	Rate	1990	27.22	37.19	18.04
DALYs (Disability-Adjusted Life Years)	Brazil	Both	Age-standardized	Tracheal, bronchus, and lung cancer	Occupational exposure to asbestos	Rate	1991	26.15	35.73	17.07
DALYs (Disability-Adjusted Life Years)	Brazil	Both	Age-standardized	Tracheal, bronchus, and lung cancer	Occupational exposure to asbestos	Rate	1992	26.25	35.9	17.27
DALYs (Disability-Adjusted Life Years)	Brazil	Both	Age-standardized	Tracheal, bronchus, and lung cancer	Occupational exposure to asbestos	Rate	1993	27.41	37.55	18.06
DALYs (Disability-Adjusted Life Years)	Brazil	Both	Age-standardized	Tracheal, bronchus, and lung cancer	Occupational exposure to asbestos	Rate	1994	26.71	36.58	17.56
DALYs (Disability-Adjusted Life Years)	Brazil	Both	Age-standardized	Tracheal, bronchus, and lung cancer	Occupational exposure to asbestos	Rate	1995	25.82	35.58	16.94
DALYs (Disability-Adjusted Life Years)	Brazil	Both	Age-standardized	Tracheal, bronchus, and lung cancer	Occupational exposure to asbestos	Rate	1996	25.41	34.87	16.64
DALYs (Disability-Adjusted Life Years)	Brazil	Both	Age-standardized	Tracheal, bronchus, and lung cancer	Occupational exposure to asbestos	Rate	1998	26.19	36.03	17.06
DALYs (Disability-Adjusted Life Years)	Brazil	Both	Age-standardized	Tracheal, bronchus, and lung cancer	Occupational exposure to asbestos	Rate	1997	25.25	34.68	16.51
DALYs (Disability-Adjusted Life Years)	Brazil	Both	Age-standardized	Tracheal, bronchus, and lung cancer	Occupational exposure to asbestos	Rate	2000	27.11	37.4	17.82
DALYs (Disability-Adjusted Life Years)	Brazil	Both	Age-standardized	Tracheal, bronchus, and lung cancer	Occupational exposure to asbestos	Rate	1999	26.75	36.81	17.49
DALYs (Disability-Adjusted Life Years)	Brazil	Both	Age-standardized	Tracheal, bronchus, and lung cancer	Occupational exposure to asbestos	Rate	2001	26.69	36.77	17.42
DALYs (Disability-Adjusted Life Years)	Brazil	Both	Age-standardized	Tracheal, bronchus, and lung cancer	Occupational exposure to asbestos	Rate	2002	26.38	36.55	17.2
DALYs (Disability-Adjusted Life Years)	Brazil	Both	Age-standardized	Tracheal, bronchus, and lung cancer	Occupational exposure to asbestos	Rate	2003	26.62	36.59	17.43
DALYs (Disability-Adjusted Life Years)	Brazil	Both	Age-standardized	Tracheal, bronchus, and lung cancer	Occupational exposure to asbestos	Rate	2004	26.48	36.35	17.47
DALYs (Disability-Adjusted Life Years)	Brazil	Both	Age-standardized	Tracheal, bronchus, and lung cancer	Occupational exposure to asbestos	Rate	2005	25.51	34.7	16.78
DALYs (Disability-Adjusted Life Years)	Brazil	Both	Age-standardized	Tracheal, bronchus, and lung cancer	Occupational exposure to asbestos	Rate	2006	25.8	35.21	17.13
DALYs (Disability-Adjusted Life Years)	Brazil	Both	Age-standardized	Tracheal, bronchus, and lung cancer	Occupational exposure to asbestos	Rate	2007	25.77	35.04	17.08
DALYs (Disability-Adjusted Life Years)	Brazil	Both	Age-standardized	Tracheal, bronchus, and lung cancer	Occupational exposure to asbestos	Rate	2008	25.87	35.28	17.04
DALYs (Disability-Adjusted Life Years)	Brazil	Both	Age-standardized	Tracheal, bronchus, and lung cancer	Occupational exposure to asbestos	Rate	2009	26.1	35.56	17.36
DALYs (Disability-Adjusted Life Years)	Brazil	Both	Age-standardized	Tracheal, bronchus, and lung cancer	Occupational exposure to asbestos	Rate	2010	26.16	35.5	17.34
DALYs (Disability-Adjusted Life Years)	Brazil	Both	Age-standardized	Tracheal, bronchus, and lung cancer	Occupational exposure to asbestos	Rate	2011	25.98	35.14	17.32
DALYs (Disability-Adjusted Life Years)	Brazil	Both	Age-standardized	Tracheal, bronchus, and lung cancer	Occupational exposure to asbestos	Rate	2012	25.32	34.39	16.9
DALYs (Disability-Adjusted Life Years)	Brazil	Both	Age-standardized	Tracheal, bronchus, and lung cancer	Occupational exposure to asbestos	Rate	2013	24.93	33.67	16.71
DALYs (Disability-Adjusted Life Years)	Brazil	Both	Age-standardized	Tracheal, bronchus, and lung cancer	Occupational exposure to asbestos	Rate	2014	24.13	32.9	16.16
DALYs (Disability-Adjusted Life Years)	Brazil	Both	Age-standardized	Tracheal, bronchus, and lung cancer	Occupational exposure to asbestos	Rate	2015	23.64	32.13	16
DALYs (Disability-Adjusted Life Years)	Brazil	Both	Age-standardized	Tracheal, bronchus, and lung cancer	Occupational exposure to asbestos	Rate	2016	24.03	32.57	16.24
DALYs (Disability-Adjusted Life Years)	Brazil	Both	Age-standardized	Tracheal, bronchus, and lung cancer	Occupational exposure to asbestos	Rate	2017	23.27	31.5	15.88
DALYs (Disability-Adjusted Life Years)	Brazil	Both	Age-standardized	Tracheal, bronchus, and lung cancer	Occupational exposure to asbestos	Rate	2018	22.81	30.88	15.54
DALYs (Disability-Adjusted Life Years)	Brazil	Both	Age-standardized	Tracheal, bronchus, and lung cancer	Occupational exposure to asbestos	Rate	2019	22.63	30.74	15.45
DALYs (Disability-Adjusted Life Years)	China	Both	Age-standardized	Larynx cancer	Occupational exposure to asbestos	Rate	1990	0.22	0.35	0.12
DALYs (Disability-Adjusted Life Years)	China	Both	Age-standardized	Larynx cancer	Occupational exposure to asbestos	Rate	1991	0.22	0.36	0.12
DALYs (Disability-Adjusted Life Years)	China	Both	Age-standardized	Larynx cancer	Occupational exposure to asbestos	Rate	1992	0.21	0.33	0.12
DALYs (Disability-Adjusted Life Years)	China	Both	Age-standardized	Larynx cancer	Occupational exposure to asbestos	Rate	1993	0.2	0.33	0.11
DALYs (Disability-Adjusted Life Years)	China	Both	Age-standardized	Larynx cancer	Occupational exposure to asbestos	Rate	1994	0.19	0.31	0.11
DALYs (Disability-Adjusted Life Years)	China	Both	Age-standardized	Larynx cancer	Occupational exposure to asbestos	Rate	1995	0.18	0.3	0.11
DALYs (Disability-Adjusted Life Years)	China	Both	Age-standardized	Larynx cancer	Occupational exposure to asbestos	Rate	1996	0.18	0.28	0.1
DALYs (Disability-Adjusted Life Years)	China	Both	Age-standardized	Larynx cancer	Occupational exposure to asbestos	Rate	1997	0.17	0.28	0.1
DALYs (Disability-Adjusted Life Years)	China	Both	Age-standardized	Larynx cancer	Occupational exposure to asbestos	Rate	1998	0.17	0.27	0.1
DALYs (Disability-Adjusted Life Years)	China	Both	Age-standardized	Larynx cancer	Occupational exposure to asbestos	Rate	1999	0.17	0.27	0.1
DALYs (Disability-Adjusted Life Years)	China	Both	Age-standardized	Larynx cancer	Occupational exposure to asbestos	Rate	2000	0.18	0.28	0.1
DALYs (Disability-Adjusted Life Years)	China	Both	Age-standardized	Larynx cancer	Occupational exposure to asbestos	Rate	2001	0.18	0.29	0.11
DALYs (Disability-Adjusted Life Years)	China	Both	Age-standardized	Larynx cancer	Occupational exposure to asbestos	Rate	2002	0.19	0.3	0.11
DALYs (Disability-Adjusted Life Years)	China	Both	Age-standardized	Larynx cancer	Occupational exposure to asbestos	Rate	2003	0.2	0.31	0.11
DALYs (Disability-Adjusted Life Years)	China	Both	Age-standardized	Larynx cancer	Occupational exposure to asbestos	Rate	2004	0.2	0.31	0.12
DALYs (Disability-Adjusted Life Years)	China	Both	Age-standardized	Larynx cancer	Occupational exposure to asbestos	Rate	2005	0.21	0.32	0.12
DALYs (Disability-Adjusted Life Years)	China	Both	Age-standardized	Larynx cancer	Occupational exposure to asbestos	Rate	2006	0.21	0.33	0.12
DALYs (Disability-Adjusted Life Years)	China	Both	Age-standardized	Larynx cancer	Occupational exposure to asbestos	Rate	2007	0.22	0.33	0.13
DALYs (Disability-Adjusted Life Years)	China	Both	Age-standardized	Larynx cancer	Occupational exposure to asbestos	Rate	2008	0.25	0.38	0.14
DALYs (Disability-Adjusted Life Years)	China	Both	Age-standardized	Larynx cancer	Occupational exposure to asbestos	Rate	2009	0.26	0.41	0.15
DALYs (Disability-Adjusted Life Years)	China	Both	Age-standardized	Larynx cancer	Occupational exposure to asbestos	Rate	2010	0.29	0.44	0.16
DALYs (Disability-Adjusted Life Years)	China	Both	Age-standardized	Larynx cancer	Occupational exposure to asbestos	Rate	2011	0.3	0.46	0.16
DALYs (Disability-Adjusted Life Years)	China	Both	Age-standardized	Larynx cancer	Occupational exposure to asbestos	Rate	2012	0.3	0.47	0.17
DALYs (Disability-Adjusted Life Years)	China	Both	Age-standardized	Larynx cancer	Occupational exposure to asbestos	Rate	2013	0.28	0.45	0.16
DALYs (Disability-Adjusted Life Years)	China	Both	Age-standardized	Larynx cancer	Occupational exposure to asbestos	Rate	2014	0.27	0.43	0.15
DALYs (Disability-Adjusted Life Years)	China	Both	Age-standardized	Larynx cancer	Occupational exposure to asbestos	Rate	2015	0.26	0.42	0.14
DALYs (Disability-Adjusted Life Years)	China	Both	Age-standardized	Larynx cancer	Occupational exposure to asbestos	Rate	2016	0.25	0.4	0.14
DALYs (Disability-Adjusted Life Years)	China	Both	Age-standardized	Larynx cancer	Occupational exposure to asbestos	Rate	2017	0.24	0.38	0.13
DALYs (Disability-Adjusted Life Years)	China	Both	Age-standardized	Larynx cancer	Occupational exposure to asbestos	Rate	2018	0.23	0.37	0.12
DALYs (Disability-Adjusted Life Years)	China	Both	Age-standardized	Larynx cancer	Occupational exposure to asbestos	Rate	2019	0.22	0.36	0.11
DALYs (Disability-Adjusted Life Years)	China	Both	Age-standardized	Mesothelioma	Occupational exposure to asbestos	Rate	1990	2.46	3.79	1.66
DALYs (Disability-Adjusted Life Years)	China	Both	Age-standardized	Mesothelioma	Occupational exposure to asbestos	Rate	1991	2.42	3.66	1.67
DALYs (Disability-Adjusted Life Years)	China	Both	Age-standardized	Mesothelioma	Occupational exposure to asbestos	Rate	1992	2.36	3.55	1.66
DALYs (Disability-Adjusted Life Years)	China	Both	Age-standardized	Mesothelioma	Occupational exposure to asbestos	Rate	1993	2.3	3.44	1.64
DALYs (Disability-Adjusted Life Years)	China	Both	Age-standardized	Mesothelioma	Occupational exposure to asbestos	Rate	1994	2.24	3.32	1.56
DALYs (Disability-Adjusted Life Years)	China	Both	Age-standardized	Mesothelioma	Occupational exposure to asbestos	Rate	1995	2.19	3.3	1.54
DALYs (Disability-Adjusted Life Years)	China	Both	Age-standardized	Mesothelioma	Occupational exposure to asbestos	Rate	1996	2.15	3.19	1.55
DALYs (Disability-Adjusted Life Years)	China	Both	Age-standardized	Mesothelioma	Occupational exposure to asbestos	Rate	1997	2.09	3.04	1.51
DALYs (Disability-Adjusted Life Years)	China	Both	Age-standardized	Mesothelioma	Occupational exposure to asbestos	Rate	1998	2.05	2.96	1.5
DALYs (Disability-Adjusted Life Years)	China	Both	Age-standardized	Mesothelioma	Occupational exposure to asbestos	Rate	1999	2.05	2.96	1.53
DALYs (Disability-Adjusted Life Years)	China	Both	Age-standardized	Mesothelioma	Occupational exposure to asbestos	Rate	2000	2.1	3.06	1.59
DALYs (Disability-Adjusted Life Years)	China	Both	Age-standardized	Mesothelioma	Occupational exposure to asbestos	Rate	2001	2.16	3.04	1.66
DALYs (Disability-Adjusted Life Years)	China	Both	Age-standardized	Mesothelioma	Occupational exposure to asbestos	Rate	2002	2.22	3.03	1.75
DALYs (Disability-Adjusted Life Years)	China	Both	Age-standardized	Mesothelioma	Occupational exposure to asbestos	Rate	2003	2.28	3.05	1.8
DALYs (Disability-Adjusted Life Years)	China	Both	Age-standardized	Mesothelioma	Occupational exposure to asbestos	Rate	2004	2.29	3.04	1.86
DALYs (Disability-Adjusted Life Years)	China	Both	Age-standardized	Mesothelioma	Occupational exposure to asbestos	Rate	2005	2.33	3	1.92
DALYs (Disability-Adjusted Life Years)	China	Both	Age-standardized	Mesothelioma	Occupational exposure to asbestos	Rate	2006	2.47	3.04	2.03
DALYs (Disability-Adjusted Life Years)	China	Both	Age-standardized	Mesothelioma	Occupational exposure to asbestos	Rate	2007	2.58	3.13	2.13
DALYs (Disability-Adjusted Life Years)	China	Both	Age-standardized	Mesothelioma	Occupational exposure to asbestos	Rate	2008	2.84	3.31	2.33
DALYs (Disability-Adjusted Life Years)	China	Both	Age-standardized	Mesothelioma	Occupational exposure to asbestos	Rate	2009	2.99	3.42	2.44
DALYs (Disability-Adjusted Life Years)	China	Both	Age-standardized	Mesothelioma	Occupational exposure to asbestos	Rate	2010	3.19	3.67	2.59
DALYs (Disability-Adjusted Life Years)	China	Both	Age-standardized	Mesothelioma	Occupational exposure to asbestos	Rate	2011	3.3	3.84	2.68
DALYs (Disability-Adjusted Life Years)	China	Both	Age-standardized	Mesothelioma	Occupational exposure to asbestos	Rate	2012	3.34	3.84	2.72
DALYs (Disability-Adjusted Life Years)	China	Both	Age-standardized	Mesothelioma	Occupational exposure to asbestos	Rate	2013	3.26	3.8	2.65
DALYs (Disability-Adjusted Life Years)	China	Both	Age-standardized	Mesothelioma	Occupational exposure to asbestos	Rate	2014	3.14	3.67	2.53
DALYs (Disability-Adjusted Life Years)	China	Both	Age-standardized	Mesothelioma	Occupational exposure to asbestos	Rate	2015	3.03	3.63	2.42
DALYs (Disability-Adjusted Life Years)	China	Both	Age-standardized	Mesothelioma	Occupational exposure to asbestos	Rate	2016	2.92	3.51	2.38
DALYs (Disability-Adjusted Life Years)	China	Both	Age-standardized	Mesothelioma	Occupational exposure to asbestos	Rate	2017	2.79	3.37	2.18
DALYs (Disability-Adjusted Life Years)	China	Both	Age-standardized	Mesothelioma	Occupational exposure to asbestos	Rate	2018	2.73	3.34	2.14
DALYs (Disability-Adjusted Life Years)	China	Both	Age-standardized	Mesothelioma	Occupational exposure to asbestos	Rate	2019	2.7	3.34	2.1
DALYs (Disability-Adjusted Life Years)	China	Both	Age-standardized	Ovarian cancer	Occupational exposure to asbestos	Rate	1990	0.3	0.67	0.12
DALYs (Disability-Adjusted Life Years)	China	Both	Age-standardized	Ovarian cancer	Occupational exposure to asbestos	Rate	1991	0.3	0.74	0.13
DALYs (Disability-Adjusted Life Years)	China	Both	Age-standardized	Ovarian cancer	Occupational exposure to asbestos	Rate	1992	0.3	0.7	0.13
DALYs (Disability-Adjusted Life Years)	China	Both	Age-standardized	Ovarian cancer	Occupational exposure to asbestos	Rate	1993	0.3	0.7	0.13
DALYs (Disability-Adjusted Life Years)	China	Both	Age-standardized	Ovarian cancer	Occupational exposure to asbestos	Rate	1994	0.29	0.67	0.12
DALYs (Disability-Adjusted Life Years)	China	Both	Age-standardized	Ovarian cancer	Occupational exposure to asbestos	Rate	1995	0.28	0.63	0.12
DALYs (Disability-Adjusted Life Years)	China	Both	Age-standardized	Ovarian cancer	Occupational exposure to asbestos	Rate	1996	0.28	0.61	0.12
DALYs (Disability-Adjusted Life Years)	China	Both	Age-standardized	Ovarian cancer	Occupational exposure to asbestos	Rate	1997	0.27	0.58	0.12
DALYs (Disability-Adjusted Life Years)	China	Both	Age-standardized	Ovarian cancer	Occupational exposure to asbestos	Rate	1998	0.27	0.55	0.12
DALYs (Disability-Adjusted Life Years)	China	Both	Age-standardized	Ovarian cancer	Occupational exposure to asbestos	Rate	1999	0.27	0.56	0.12
DALYs (Disability-Adjusted Life Years)	China	Both	Age-standardized	Ovarian cancer	Occupational exposure to asbestos	Rate	2000	0.28	0.56	0.13
DALYs (Disability-Adjusted Life Years)	China	Both	Age-standardized	Ovarian cancer	Occupational exposure to asbestos	Rate	2001	0.29	0.57	0.13
DALYs (Disability-Adjusted Life Years)	China	Both	Age-standardized	Ovarian cancer	Occupational exposure to asbestos	Rate	2002	0.31	0.58	0.14
DALYs (Disability-Adjusted Life Years)	China	Both	Age-standardized	Ovarian cancer	Occupational exposure to asbestos	Rate	2003	0.32	0.61	0.15
DALYs (Disability-Adjusted Life Years)	China	Both	Age-standardized	Ovarian cancer	Occupational exposure to asbestos	Rate	2004	0.33	0.6	0.15
DALYs (Disability-Adjusted Life Years)	China	Both	Age-standardized	Ovarian cancer	Occupational exposure to asbestos	Rate	2005	0.33	0.59	0.15
DALYs (Disability-Adjusted Life Years)	China	Both	Age-standardized	Ovarian cancer	Occupational exposure to asbestos	Rate	2006	0.33	0.59	0.15
DALYs (Disability-Adjusted Life Years)	China	Both	Age-standardized	Ovarian cancer	Occupational exposure to asbestos	Rate	2007	0.33	0.6	0.15
DALYs (Disability-Adjusted Life Years)	China	Both	Age-standardized	Ovarian cancer	Occupational exposure to asbestos	Rate	2008	0.35	0.62	0.15
DALYs (Disability-Adjusted Life Years)	China	Both	Age-standardized	Ovarian cancer	Occupational exposure to asbestos	Rate	2009	0.36	0.61	0.15
DALYs (Disability-Adjusted Life Years)	China	Both	Age-standardized	Ovarian cancer	Occupational exposure to asbestos	Rate	2010	0.38	0.66	0.16
DALYs (Disability-Adjusted Life Years)	China	Both	Age-standardized	Ovarian cancer	Occupational exposure to asbestos	Rate	2011	0.39	0.66	0.17
DALYs (Disability-Adjusted Life Years)	China	Both	Age-standardized	Ovarian cancer	Occupational exposure to asbestos	Rate	2012	0.39	0.69	0.16
DALYs (Disability-Adjusted Life Years)	China	Both	Age-standardized	Ovarian cancer	Occupational exposure to asbestos	Rate	2013	0.39	0.67	0.15
DALYs (Disability-Adjusted Life Years)	China	Both	Age-standardized	Ovarian cancer	Occupational exposure to asbestos	Rate	2014	0.39	0.69	0.15
DALYs (Disability-Adjusted Life Years)	China	Both	Age-standardized	Ovarian cancer	Occupational exposure to asbestos	Rate	2015	0.38	0.69	0.14
DALYs (Disability-Adjusted Life Years)	China	Both	Age-standardized	Ovarian cancer	Occupational exposure to asbestos	Rate	2016	0.37	0.67	0.14
DALYs (Disability-Adjusted Life Years)	China	Both	Age-standardized	Ovarian cancer	Occupational exposure to asbestos	Rate	2017	0.38	0.69	0.14
DALYs (Disability-Adjusted Life Years)	China	Both	Age-standardized	Ovarian cancer	Occupational exposure to asbestos	Rate	2018	0.39	0.74	0.15
DALYs (Disability-Adjusted Life Years)	China	Both	Age-standardized	Ovarian cancer	Occupational exposure to asbestos	Rate	2019	0.39	0.71	0.14
DALYs (Disability-Adjusted Life Years)	China	Both	Age-standardized	Pneumoconiosis	Occupational exposure to asbestos	Rate	1990	0.7	1.03	0.47
DALYs (Disability-Adjusted Life Years)	China	Both	Age-standardized	Pneumoconiosis	Occupational exposure to asbestos	Rate	1991	0.68	1.03	0.46
DALYs (Disability-Adjusted Life Years)	China	Both	Age-standardized	Pneumoconiosis	Occupational exposure to asbestos	Rate	1992	0.66	0.96	0.46
DALYs (Disability-Adjusted Life Years)	China	Both	Age-standardized	Pneumoconiosis	Occupational exposure to asbestos	Rate	1993	0.65	0.95	0.45
DALYs (Disability-Adjusted Life Years)	China	Both	Age-standardized	Pneumoconiosis	Occupational exposure to asbestos	Rate	1994	0.65	0.91	0.45
DALYs (Disability-Adjusted Life Years)	China	Both	Age-standardized	Pneumoconiosis	Occupational exposure to asbestos	Rate	1995	0.65	0.9	0.45
DALYs (Disability-Adjusted Life Years)	China	Both	Age-standardized	Pneumoconiosis	Occupational exposure to asbestos	Rate	1996	0.65	0.87	0.45
DALYs (Disability-Adjusted Life Years)	China	Both	Age-standardized	Pneumoconiosis	Occupational exposure to asbestos	Rate	1997	0.65	0.87	0.46
DALYs (Disability-Adjusted Life Years)	China	Both	Age-standardized	Pneumoconiosis	Occupational exposure to asbestos	Rate	1998	0.65	0.87	0.46
DALYs (Disability-Adjusted Life Years)	China	Both	Age-standardized	Pneumoconiosis	Occupational exposure to asbestos	Rate	1999	0.65	0.85	0.46
DALYs (Disability-Adjusted Life Years)	China	Both	Age-standardized	Pneumoconiosis	Occupational exposure to asbestos	Rate	2000	0.66	0.87	0.47
DALYs (Disability-Adjusted Life Years)	China	Both	Age-standardized	Pneumoconiosis	Occupational exposure to asbestos	Rate	2001	0.66	0.86	0.46
DALYs (Disability-Adjusted Life Years)	China	Both	Age-standardized	Pneumoconiosis	Occupational exposure to asbestos	Rate	2002	0.66	0.85	0.46
DALYs (Disability-Adjusted Life Years)	China	Both	Age-standardized	Pneumoconiosis	Occupational exposure to asbestos	Rate	2003	0.65	0.85	0.46
DALYs (Disability-Adjusted Life Years)	China	Both	Age-standardized	Pneumoconiosis	Occupational exposure to asbestos	Rate	2004	0.65	0.84	0.47
DALYs (Disability-Adjusted Life Years)	China	Both	Age-standardized	Pneumoconiosis	Occupational exposure to asbestos	Rate	2005	0.62	0.81	0.45
DALYs (Disability-Adjusted Life Years)	China	Both	Age-standardized	Pneumoconiosis	Occupational exposure to asbestos	Rate	2006	0.59	0.8	0.45
DALYs (Disability-Adjusted Life Years)	China	Both	Age-standardized	Pneumoconiosis	Occupational exposure to asbestos	Rate	2007	0.54	0.74	0.41
DALYs (Disability-Adjusted Life Years)	China	Both	Age-standardized	Pneumoconiosis	Occupational exposure to asbestos	Rate	2008	0.49	0.69	0.39
DALYs (Disability-Adjusted Life Years)	China	Both	Age-standardized	Pneumoconiosis	Occupational exposure to asbestos	Rate	2009	0.45	0.65	0.36
DALYs (Disability-Adjusted Life Years)	China	Both	Age-standardized	Pneumoconiosis	Occupational exposure to asbestos	Rate	2010	0.43	0.65	0.35
DALYs (Disability-Adjusted Life Years)	China	Both	Age-standardized	Pneumoconiosis	Occupational exposure to asbestos	Rate	2011	0.41	0.63	0.34
DALYs (Disability-Adjusted Life Years)	China	Both	Age-standardized	Pneumoconiosis	Occupational exposure to asbestos	Rate	2012	0.39	0.62	0.33
DALYs (Disability-Adjusted Life Years)	China	Both	Age-standardized	Pneumoconiosis	Occupational exposure to asbestos	Rate	2013	0.38	0.6	0.31
DALYs (Disability-Adjusted Life Years)	China	Both	Age-standardized	Pneumoconiosis	Occupational exposure to asbestos	Rate	2014	0.36	0.59	0.3
DALYs (Disability-Adjusted Life Years)	China	Both	Age-standardized	Pneumoconiosis	Occupational exposure to asbestos	Rate	2015	0.36	0.58	0.28
DALYs (Disability-Adjusted Life Years)	China	Both	Age-standardized	Pneumoconiosis	Occupational exposure to asbestos	Rate	2016	0.35	0.6	0.28
DALYs (Disability-Adjusted Life Years)	China	Both	Age-standardized	Pneumoconiosis	Occupational exposure to asbestos	Rate	2017	0.35	0.57	0.28
DALYs (Disability-Adjusted Life Years)	China	Both	Age-standardized	Pneumoconiosis	Occupational exposure to asbestos	Rate	2018	0.35	0.56	0.27
DALYs (Disability-Adjusted Life Years)	China	Both	Age-standardized	Pneumoconiosis	Occupational exposure to asbestos	Rate	2019	0.35	0.56	0.27
DALYs (Disability-Adjusted Life Years)	China	Both	Age-standardized	Tracheal, bronchus, and lung cancer	Occupational exposure to asbestos	Rate	1990	13.31	20.74	8.21
DALYs (Disability-Adjusted Life Years)	China	Both	Age-standardized	Tracheal, bronchus, and lung cancer	Occupational exposure to asbestos	Rate	1991	13.36	21.25	8.13
DALYs (Disability-Adjusted Life Years)	China	Both	Age-standardized	Tracheal, bronchus, and lung cancer	Occupational exposure to asbestos	Rate	1992	13.13	20.69	8.24
DALYs (Disability-Adjusted Life Years)	China	Both	Age-standardized	Tracheal, bronchus, and lung cancer	Occupational exposure to asbestos	Rate	1993	13.04	20.23	8.09
DALYs (Disability-Adjusted Life Years)	China	Both	Age-standardized	Tracheal, bronchus, and lung cancer	Occupational exposure to asbestos	Rate	1994	12.74	19.88	8.05
DALYs (Disability-Adjusted Life Years)	China	Both	Age-standardized	Tracheal, bronchus, and lung cancer	Occupational exposure to asbestos	Rate	1995	12.63	19.49	7.95
DALYs (Disability-Adjusted Life Years)	China	Both	Age-standardized	Tracheal, bronchus, and lung cancer	Occupational exposure to asbestos	Rate	1996	12.78	19.52	8.19
DALYs (Disability-Adjusted Life Years)	China	Both	Age-standardized	Tracheal, bronchus, and lung cancer	Occupational exposure to asbestos	Rate	1997	12.8	20.17	8.13
DALYs (Disability-Adjusted Life Years)	China	Both	Age-standardized	Tracheal, bronchus, and lung cancer	Occupational exposure to asbestos	Rate	1998	12.8	19.81	8.24
DALYs (Disability-Adjusted Life Years)	China	Both	Age-standardized	Tracheal, bronchus, and lung cancer	Occupational exposure to asbestos	Rate	1999	13.2	20.51	8.52
DALYs (Disability-Adjusted Life Years)	China	Both	Age-standardized	Tracheal, bronchus, and lung cancer	Occupational exposure to asbestos	Rate	2000	14.12	21.68	8.97
DALYs (Disability-Adjusted Life Years)	China	Both	Age-standardized	Tracheal, bronchus, and lung cancer	Occupational exposure to asbestos	Rate	2001	15.12	22.84	9.51
DALYs (Disability-Adjusted Life Years)	China	Both	Age-standardized	Tracheal, bronchus, and lung cancer	Occupational exposure to asbestos	Rate	2002	16.15	24.38	10.35
DALYs (Disability-Adjusted Life Years)	China	Both	Age-standardized	Tracheal, bronchus, and lung cancer	Occupational exposure to asbestos	Rate	2003	17.28	25.34	11.1
DALYs (Disability-Adjusted Life Years)	China	Both	Age-standardized	Tracheal, bronchus, and lung cancer	Occupational exposure to asbestos	Rate	2004	17.98	26.17	11.42
DALYs (Disability-Adjusted Life Years)	China	Both	Age-standardized	Tracheal, bronchus, and lung cancer	Occupational exposure to asbestos	Rate	2005	18.76	27.66	11.93
DALYs (Disability-Adjusted Life Years)	China	Both	Age-standardized	Tracheal, bronchus, and lung cancer	Occupational exposure to asbestos	Rate	2006	19.75	28.57	12.72
DALYs (Disability-Adjusted Life Years)	China	Both	Age-standardized	Tracheal, bronchus, and lung cancer	Occupational exposure to asbestos	Rate	2007	20.74	29.72	13.35
DALYs (Disability-Adjusted Life Years)	China	Both	Age-standardized	Tracheal, bronchus, and lung cancer	Occupational exposure to asbestos	Rate	2008	23.15	33.07	14.7
DALYs (Disability-Adjusted Life Years)	China	Both	Age-standardized	Tracheal, bronchus, and lung cancer	Occupational exposure to asbestos	Rate	2009	24.7	35.53	15.58
DALYs (Disability-Adjusted Life Years)	China	Both	Age-standardized	Tracheal, bronchus, and lung cancer	Occupational exposure to asbestos	Rate	2010	26.5	38.02	16.97
DALYs (Disability-Adjusted Life Years)	China	Both	Age-standardized	Tracheal, bronchus, and lung cancer	Occupational exposure to asbestos	Rate	2011	26.99	38.24	17.35
DALYs (Disability-Adjusted Life Years)	China	Both	Age-standardized	Tracheal, bronchus, and lung cancer	Occupational exposure to asbestos	Rate	2012	26.72	38.79	17.06
DALYs (Disability-Adjusted Life Years)	China	Both	Age-standardized	Tracheal, bronchus, and lung cancer	Occupational exposure to asbestos	Rate	2013	25.35	36.01	15.83
DALYs (Disability-Adjusted Life Years)	China	Both	Age-standardized	Tracheal, bronchus, and lung cancer	Occupational exposure to asbestos	Rate	2014	24.28	34.88	15.05
DALYs (Disability-Adjusted Life Years)	China	Both	Age-standardized	Tracheal, bronchus, and lung cancer	Occupational exposure to asbestos	Rate	2015	23.46	34.69	14.49
DALYs (Disability-Adjusted Life Years)	China	Both	Age-standardized	Tracheal, bronchus, and lung cancer	Occupational exposure to asbestos	Rate	2016	22.58	34.31	14.22
DALYs (Disability-Adjusted Life Years)	China	Both	Age-standardized	Tracheal, bronchus, and lung cancer	Occupational exposure to asbestos	Rate	2017	21.58	32.63	13.49
DALYs (Disability-Adjusted Life Years)	China	Both	Age-standardized	Tracheal, bronchus, and lung cancer	Occupational exposure to asbestos	Rate	2018	21.03	31.83	13.28
DALYs (Disability-Adjusted Life Years)	China	Both	Age-standardized	Tracheal, bronchus, and lung cancer	Occupational exposure to asbestos	Rate	2019	20.89	31.62	12.78
DALYs (Disability-Adjusted Life Years)	Global	Both	Age-standardized	Larynx cancer	Occupational exposure to asbestos	Rate	1990	1.49	2.24	0.82
DALYs (Disability-Adjusted Life Years)	Global	Both	Age-standardized	Larynx cancer	Occupational exposure to asbestos	Rate	1991	1.47	2.21	0.81
DALYs (Disability-Adjusted Life Years)	Global	Both	Age-standardized	Larynx cancer	Occupational exposure to asbestos	Rate	1992	1.46	2.18	0.81
DALYs (Disability-Adjusted Life Years)	Global	Both	Age-standardized	Larynx cancer	Occupational exposure to asbestos	Rate	1993	1.47	2.21	0.81
DALYs (Disability-Adjusted Life Years)	Global	Both	Age-standardized	Larynx cancer	Occupational exposure to asbestos	Rate	1994	1.46	2.19	0.79
DALYs (Disability-Adjusted Life Years)	Global	Both	Age-standardized	Larynx cancer	Occupational exposure to asbestos	Rate	1995	1.43	2.15	0.78
DALYs (Disability-Adjusted Life Years)	Global	Both	Age-standardized	Larynx cancer	Occupational exposure to asbestos	Rate	1996	1.38	2.06	0.76
DALYs (Disability-Adjusted Life Years)	Global	Both	Age-standardized	Larynx cancer	Occupational exposure to asbestos	Rate	1997	1.34	2	0.74
DALYs (Disability-Adjusted Life Years)	Global	Both	Age-standardized	Larynx cancer	Occupational exposure to asbestos	Rate	1998	1.3	1.94	0.71
DALYs (Disability-Adjusted Life Years)	Global	Both	Age-standardized	Larynx cancer	Occupational exposure to asbestos	Rate	1999	1.27	1.89	0.69
DALYs (Disability-Adjusted Life Years)	Global	Both	Age-standardized	Larynx cancer	Occupational exposure to asbestos	Rate	2000	1.24	1.85	0.67
DALYs (Disability-Adjusted Life Years)	Global	Both	Age-standardized	Larynx cancer	Occupational exposure to asbestos	Rate	2001	1.21	1.8	0.66
DALYs (Disability-Adjusted Life Years)	Global	Both	Age-standardized	Larynx cancer	Occupational exposure to asbestos	Rate	2002	1.19	1.77	0.66
DALYs (Disability-Adjusted Life Years)	Global	Both	Age-standardized	Larynx cancer	Occupational exposure to asbestos	Rate	2003	1.17	1.74	0.65
DALYs (Disability-Adjusted Life Years)	Global	Both	Age-standardized	Larynx cancer	Occupational exposure to asbestos	Rate	2004	1.11	1.64	0.61
DALYs (Disability-Adjusted Life Years)	Global	Both	Age-standardized	Larynx cancer	Occupational exposure to asbestos	Rate	2005	1.1	1.64	0.6
DALYs (Disability-Adjusted Life Years)	Global	Both	Age-standardized	Larynx cancer	Occupational exposure to asbestos	Rate	2006	1.06	1.57	0.58
DALYs (Disability-Adjusted Life Years)	Global	Both	Age-standardized	Larynx cancer	Occupational exposure to asbestos	Rate	2007	1.04	1.55	0.57
DALYs (Disability-Adjusted Life Years)	Global	Both	Age-standardized	Larynx cancer	Occupational exposure to asbestos	Rate	2008	1.04	1.56	0.57
DALYs (Disability-Adjusted Life Years)	Global	Both	Age-standardized	Larynx cancer	Occupational exposure to asbestos	Rate	2009	1.02	1.52	0.56
DALYs (Disability-Adjusted Life Years)	Global	Both	Age-standardized	Larynx cancer	Occupational exposure to asbestos	Rate	2010	1.02	1.53	0.55
DALYs (Disability-Adjusted Life Years)	Global	Both	Age-standardized	Larynx cancer	Occupational exposure to asbestos	Rate	2011	1.01	1.5	0.56
DALYs (Disability-Adjusted Life Years)	Global	Both	Age-standardized	Larynx cancer	Occupational exposure to asbestos	Rate	2012	0.99	1.48	0.55
DALYs (Disability-Adjusted Life Years)	Global	Both	Age-standardized	Larynx cancer	Occupational exposure to asbestos	Rate	2013	0.97	1.45	0.53
DALYs (Disability-Adjusted Life Years)	Global	Both	Age-standardized	Larynx cancer	Occupational exposure to asbestos	Rate	2014	0.94	1.39	0.52
DALYs (Disability-Adjusted Life Years)	Global	Both	Age-standardized	Larynx cancer	Occupational exposure to asbestos	Rate	2015	0.94	1.41	0.52
DALYs (Disability-Adjusted Life Years)	Global	Both	Age-standardized	Larynx cancer	Occupational exposure to asbestos	Rate	2016	0.92	1.37	0.51
DALYs (Disability-Adjusted Life Years)	Global	Both	Age-standardized	Larynx cancer	Occupational exposure to asbestos	Rate	2017	0.9	1.34	0.5
DALYs (Disability-Adjusted Life Years)	Global	Both	Age-standardized	Larynx cancer	Occupational exposure to asbestos	Rate	2018	0.88	1.32	0.48
DALYs (Disability-Adjusted Life Years)	Global	Both	Age-standardized	Larynx cancer	Occupational exposure to asbestos	Rate	2019	0.86	1.3	0.47
DALYs (Disability-Adjusted Life Years)	Global	Both	Age-standardized	Mesothelioma	Occupational exposure to asbestos	Rate	1990	8.24	9.34	7.19
DALYs (Disability-Adjusted Life Years)	Global	Both	Age-standardized	Mesothelioma	Occupational exposure to asbestos	Rate	1991	8.2	9.3	7.18
DALYs (Disability-Adjusted Life Years)	Global	Both	Age-standardized	Mesothelioma	Occupational exposure to asbestos	Rate	1992	8.2	9.28	7.19
DALYs (Disability-Adjusted Life Years)	Global	Both	Age-standardized	Mesothelioma	Occupational exposure to asbestos	Rate	1993	8.25	9.34	7.27
DALYs (Disability-Adjusted Life Years)	Global	Both	Age-standardized	Mesothelioma	Occupational exposure to asbestos	Rate	1994	8.24	9.31	7.27
DALYs (Disability-Adjusted Life Years)	Global	Both	Age-standardized	Mesothelioma	Occupational exposure to asbestos	Rate	1995	8.2	9.28	7.27
DALYs (Disability-Adjusted Life Years)	Global	Both	Age-standardized	Mesothelioma	Occupational exposure to asbestos	Rate	1996	8.12	9.15	7.22
DALYs (Disability-Adjusted Life Years)	Global	Both	Age-standardized	Mesothelioma	Occupational exposure to asbestos	Rate	1997	8.02	9	7.18
DALYs (Disability-Adjusted Life Years)	Global	Both	Age-standardized	Mesothelioma	Occupational exposure to asbestos	Rate	1998	7.92	8.86	7.08
DALYs (Disability-Adjusted Life Years)	Global	Both	Age-standardized	Mesothelioma	Occupational exposure to asbestos	Rate	1999	7.95	8.85	7.07
DALYs (Disability-Adjusted Life Years)	Global	Both	Age-standardized	Mesothelioma	Occupational exposure to asbestos	Rate	2000	7.94	8.8	7.09
DALYs (Disability-Adjusted Life Years)	Global	Both	Age-standardized	Mesothelioma	Occupational exposure to asbestos	Rate	2001	7.88	8.72	7.03
DALYs (Disability-Adjusted Life Years)	Global	Both	Age-standardized	Mesothelioma	Occupational exposure to asbestos	Rate	2002	7.88	8.7	7.07
DALYs (Disability-Adjusted Life Years)	Global	Both	Age-standardized	Mesothelioma	Occupational exposure to asbestos	Rate	2003	7.86	8.67	7.06
DALYs (Disability-Adjusted Life Years)	Global	Both	Age-standardized	Mesothelioma	Occupational exposure to asbestos	Rate	2004	7.73	8.52	6.98
DALYs (Disability-Adjusted Life Years)	Global	Both	Age-standardized	Mesothelioma	Occupational exposure to asbestos	Rate	2005	7.72	8.46	6.97
DALYs (Disability-Adjusted Life Years)	Global	Both	Age-standardized	Mesothelioma	Occupational exposure to asbestos	Rate	2006	7.65	8.37	6.89
DALYs (Disability-Adjusted Life Years)	Global	Both	Age-standardized	Mesothelioma	Occupational exposure to asbestos	Rate	2007	7.62	8.3	6.88
DALYs (Disability-Adjusted Life Years)	Global	Both	Age-standardized	Mesothelioma	Occupational exposure to asbestos	Rate	2008	7.67	8.34	6.89
DALYs (Disability-Adjusted Life Years)	Global	Both	Age-standardized	Mesothelioma	Occupational exposure to asbestos	Rate	2009	7.64	8.28	6.86
DALYs (Disability-Adjusted Life Years)	Global	Both	Age-standardized	Mesothelioma	Occupational exposure to asbestos	Rate	2010	7.66	8.24	6.88
DALYs (Disability-Adjusted Life Years)	Global	Both	Age-standardized	Mesothelioma	Occupational exposure to asbestos	Rate	2011	7.65	8.24	6.88
DALYs (Disability-Adjusted Life Years)	Global	Both	Age-standardized	Mesothelioma	Occupational exposure to asbestos	Rate	2012	7.6	8.17	6.84
DALYs (Disability-Adjusted Life Years)	Global	Both	Age-standardized	Mesothelioma	Occupational exposure to asbestos	Rate	2013	7.5	8.08	6.75
DALYs (Disability-Adjusted Life Years)	Global	Both	Age-standardized	Mesothelioma	Occupational exposure to asbestos	Rate	2014	7.38	7.93	6.6
DALYs (Disability-Adjusted Life Years)	Global	Both	Age-standardized	Mesothelioma	Occupational exposure to asbestos	Rate	2015	7.31	7.87	6.61
DALYs (Disability-Adjusted Life Years)	Global	Both	Age-standardized	Mesothelioma	Occupational exposure to asbestos	Rate	2016	7.22	7.77	6.56
DALYs (Disability-Adjusted Life Years)	Global	Both	Age-standardized	Mesothelioma	Occupational exposure to asbestos	Rate	2017	7.09	7.65	6.42
DALYs (Disability-Adjusted Life Years)	Global	Both	Age-standardized	Mesothelioma	Occupational exposure to asbestos	Rate	2018	6.99	7.57	6.3
DALYs (Disability-Adjusted Life Years)	Global	Both	Age-standardized	Mesothelioma	Occupational exposure to asbestos	Rate	2019	6.91	7.48	6.18
DALYs (Disability-Adjusted Life Years)	Global	Both	Age-standardized	Ovarian cancer	Occupational exposure to asbestos	Rate	1990	2.04	3.31	0.93
DALYs (Disability-Adjusted Life Years)	Global	Both	Age-standardized	Ovarian cancer	Occupational exposure to asbestos	Rate	1991	2.02	3.27	0.92
DALYs (Disability-Adjusted Life Years)	Global	Both	Age-standardized	Ovarian cancer	Occupational exposure to asbestos	Rate	1992	1.99	3.2	0.91
DALYs (Disability-Adjusted Life Years)	Global	Both	Age-standardized	Ovarian cancer	Occupational exposure to asbestos	Rate	1993	2	3.24	0.92
DALYs (Disability-Adjusted Life Years)	Global	Both	Age-standardized	Ovarian cancer	Occupational exposure to asbestos	Rate	1994	1.97	3.18	0.92
DALYs (Disability-Adjusted Life Years)	Global	Both	Age-standardized	Ovarian cancer	Occupational exposure to asbestos	Rate	1995	1.96	3.17	0.92
DALYs (Disability-Adjusted Life Years)	Global	Both	Age-standardized	Ovarian cancer	Occupational exposure to asbestos	Rate	1996	1.91	3.05	0.89
DALYs (Disability-Adjusted Life Years)	Global	Both	Age-standardized	Ovarian cancer	Occupational exposure to asbestos	Rate	1997	1.87	3	0.88
DALYs (Disability-Adjusted Life Years)	Global	Both	Age-standardized	Ovarian cancer	Occupational exposure to asbestos	Rate	1998	1.83	2.93	0.86
DALYs (Disability-Adjusted Life Years)	Global	Both	Age-standardized	Ovarian cancer	Occupational exposure to asbestos	Rate	1999	1.81	2.88	0.85
DALYs (Disability-Adjusted Life Years)	Global	Both	Age-standardized	Ovarian cancer	Occupational exposure to asbestos	Rate	2000	1.79	2.85	0.84
DALYs (Disability-Adjusted Life Years)	Global	Both	Age-standardized	Ovarian cancer	Occupational exposure to asbestos	Rate	2001	1.77	2.79	0.82
DALYs (Disability-Adjusted Life Years)	Global	Both	Age-standardized	Ovarian cancer	Occupational exposure to asbestos	Rate	2002	1.75	2.78	0.81
DALYs (Disability-Adjusted Life Years)	Global	Both	Age-standardized	Ovarian cancer	Occupational exposure to asbestos	Rate	2003	1.73	2.76	0.81
DALYs (Disability-Adjusted Life Years)	Global	Both	Age-standardized	Ovarian cancer	Occupational exposure to asbestos	Rate	2004	1.69	2.69	0.79
DALYs (Disability-Adjusted Life Years)	Global	Both	Age-standardized	Ovarian cancer	Occupational exposure to asbestos	Rate	2005	1.67	2.67	0.78
DALYs (Disability-Adjusted Life Years)	Global	Both	Age-standardized	Ovarian cancer	Occupational exposure to asbestos	Rate	2006	1.64	2.63	0.75
DALYs (Disability-Adjusted Life Years)	Global	Both	Age-standardized	Ovarian cancer	Occupational exposure to asbestos	Rate	2007	1.63	2.62	0.75
DALYs (Disability-Adjusted Life Years)	Global	Both	Age-standardized	Ovarian cancer	Occupational exposure to asbestos	Rate	2008	1.63	2.64	0.74
DALYs (Disability-Adjusted Life Years)	Global	Both	Age-standardized	Ovarian cancer	Occupational exposure to asbestos	Rate	2009	1.61	2.59	0.73
DALYs (Disability-Adjusted Life Years)	Global	Both	Age-standardized	Ovarian cancer	Occupational exposure to asbestos	Rate	2010	1.56	2.51	0.71
DALYs (Disability-Adjusted Life Years)	Global	Both	Age-standardized	Ovarian cancer	Occupational exposure to asbestos	Rate	2011	1.54	2.47	0.7
DALYs (Disability-Adjusted Life Years)	Global	Both	Age-standardized	Ovarian cancer	Occupational exposure to asbestos	Rate	2012	1.52	2.46	0.68
DALYs (Disability-Adjusted Life Years)	Global	Both	Age-standardized	Ovarian cancer	Occupational exposure to asbestos	Rate	2013	1.5	2.44	0.67
DALYs (Disability-Adjusted Life Years)	Global	Both	Age-standardized	Ovarian cancer	Occupational exposure to asbestos	Rate	2014	1.48	2.43	0.65
DALYs (Disability-Adjusted Life Years)	Global	Both	Age-standardized	Ovarian cancer	Occupational exposure to asbestos	Rate	2015	1.45	2.4	0.64
DALYs (Disability-Adjusted Life Years)	Global	Both	Age-standardized	Ovarian cancer	Occupational exposure to asbestos	Rate	2016	1.43	2.36	0.63
DALYs (Disability-Adjusted Life Years)	Global	Both	Age-standardized	Ovarian cancer	Occupational exposure to asbestos	Rate	2017	1.41	2.3	0.62
DALYs (Disability-Adjusted Life Years)	Global	Both	Age-standardized	Ovarian cancer	Occupational exposure to asbestos	Rate	2018	1.41	2.32	0.63
DALYs (Disability-Adjusted Life Years)	Global	Both	Age-standardized	Ovarian cancer	Occupational exposure to asbestos	Rate	2019	1.4	2.28	0.62
DALYs (Disability-Adjusted Life Years)	Global	Both	Age-standardized	Pneumoconiosis	Occupational exposure to asbestos	Rate	1990	0.95	1.14	0.76
DALYs (Disability-Adjusted Life Years)	Global	Both	Age-standardized	Pneumoconiosis	Occupational exposure to asbestos	Rate	1991	0.95	1.14	0.76
DALYs (Disability-Adjusted Life Years)	Global	Both	Age-standardized	Pneumoconiosis	Occupational exposure to asbestos	Rate	1992	0.96	1.15	0.76
DALYs (Disability-Adjusted Life Years)	Global	Both	Age-standardized	Pneumoconiosis	Occupational exposure to asbestos	Rate	1993	0.97	1.17	0.76
DALYs (Disability-Adjusted Life Years)	Global	Both	Age-standardized	Pneumoconiosis	Occupational exposure to asbestos	Rate	1994	0.99	1.18	0.77
DALYs (Disability-Adjusted Life Years)	Global	Both	Age-standardized	Pneumoconiosis	Occupational exposure to asbestos	Rate	1995	1	1.19	0.79
DALYs (Disability-Adjusted Life Years)	Global	Both	Age-standardized	Pneumoconiosis	Occupational exposure to asbestos	Rate	1996	1.01	1.19	0.79
DALYs (Disability-Adjusted Life Years)	Global	Both	Age-standardized	Pneumoconiosis	Occupational exposure to asbestos	Rate	1997	1.01	1.2	0.79
DALYs (Disability-Adjusted Life Years)	Global	Both	Age-standardized	Pneumoconiosis	Occupational exposure to asbestos	Rate	1998	1.03	1.21	0.8
DALYs (Disability-Adjusted Life Years)	Global	Both	Age-standardized	Pneumoconiosis	Occupational exposure to asbestos	Rate	1999	1.05	1.23	0.8
DALYs (Disability-Adjusted Life Years)	Global	Both	Age-standardized	Pneumoconiosis	Occupational exposure to asbestos	Rate	2000	1.07	1.25	0.82
DALYs (Disability-Adjusted Life Years)	Global	Both	Age-standardized	Pneumoconiosis	Occupational exposure to asbestos	Rate	2001	1.08	1.26	0.82
DALYs (Disability-Adjusted Life Years)	Global	Both	Age-standardized	Pneumoconiosis	Occupational exposure to asbestos	Rate	2003	1.1	1.28	0.83
DALYs (Disability-Adjusted Life Years)	Global	Both	Age-standardized	Pneumoconiosis	Occupational exposure to asbestos	Rate	2002	1.09	1.27	0.82
DALYs (Disability-Adjusted Life Years)	Global	Both	Age-standardized	Pneumoconiosis	Occupational exposure to asbestos	Rate	2004	1.09	1.27	0.81
DALYs (Disability-Adjusted Life Years)	Global	Both	Age-standardized	Pneumoconiosis	Occupational exposure to asbestos	Rate	2005	1.08	1.26	0.81
DALYs (Disability-Adjusted Life Years)	Global	Both	Age-standardized	Pneumoconiosis	Occupational exposure to asbestos	Rate	2006	1.07	1.25	0.8
DALYs (Disability-Adjusted Life Years)	Global	Both	Age-standardized	Pneumoconiosis	Occupational exposure to asbestos	Rate	2007	1.06	1.23	0.8
DALYs (Disability-Adjusted Life Years)	Global	Both	Age-standardized	Pneumoconiosis	Occupational exposure to asbestos	Rate	2008	1.05	1.22	0.79
DALYs (Disability-Adjusted Life Years)	Global	Both	Age-standardized	Pneumoconiosis	Occupational exposure to asbestos	Rate	2009	1.04	1.19	0.78
DALYs (Disability-Adjusted Life Years)	Global	Both	Age-standardized	Pneumoconiosis	Occupational exposure to asbestos	Rate	2010	1.01	1.17	0.77
DALYs (Disability-Adjusted Life Years)	Global	Both	Age-standardized	Pneumoconiosis	Occupational exposure to asbestos	Rate	2011	1	1.16	0.76
DALYs (Disability-Adjusted Life Years)	Global	Both	Age-standardized	Pneumoconiosis	Occupational exposure to asbestos	Rate	2012	0.99	1.13	0.75
DALYs (Disability-Adjusted Life Years)	Global	Both	Age-standardized	Pneumoconiosis	Occupational exposure to asbestos	Rate	2013	0.96	1.1	0.74
DALYs (Disability-Adjusted Life Years)	Global	Both	Age-standardized	Pneumoconiosis	Occupational exposure to asbestos	Rate	2014	0.94	1.08	0.72
DALYs (Disability-Adjusted Life Years)	Global	Both	Age-standardized	Pneumoconiosis	Occupational exposure to asbestos	Rate	2015	0.92	1.06	0.7
DALYs (Disability-Adjusted Life Years)	Global	Both	Age-standardized	Pneumoconiosis	Occupational exposure to asbestos	Rate	2016	0.91	1.05	0.7
DALYs (Disability-Adjusted Life Years)	Global	Both	Age-standardized	Pneumoconiosis	Occupational exposure to asbestos	Rate	2017	0.89	1.02	0.69
DALYs (Disability-Adjusted Life Years)	Global	Both	Age-standardized	Pneumoconiosis	Occupational exposure to asbestos	Rate	2018	0.89	1.02	0.69
DALYs (Disability-Adjusted Life Years)	Global	Both	Age-standardized	Pneumoconiosis	Occupational exposure to asbestos	Rate	2019	0.89	1.02	0.68
DALYs (Disability-Adjusted Life Years)	Global	Both	Age-standardized	Tracheal, bronchus, and lung cancer	Occupational exposure to asbestos	Rate	1990	62.6	81.92	43.98
DALYs (Disability-Adjusted Life Years)	Global	Both	Age-standardized	Tracheal, bronchus, and lung cancer	Occupational exposure to asbestos	Rate	1991	61.98	81.45	43.09
DALYs (Disability-Adjusted Life Years)	Global	Both	Age-standardized	Tracheal, bronchus, and lung cancer	Occupational exposure to asbestos	Rate	1992	61.49	80.42	42.92
DALYs (Disability-Adjusted Life Years)	Global	Both	Age-standardized	Tracheal, bronchus, and lung cancer	Occupational exposure to asbestos	Rate	1993	62.3	81.7	43.31
DALYs (Disability-Adjusted Life Years)	Global	Both	Age-standardized	Tracheal, bronchus, and lung cancer	Occupational exposure to asbestos	Rate	1994	61.75	81.22	42.84
DALYs (Disability-Adjusted Life Years)	Global	Both	Age-standardized	Tracheal, bronchus, and lung cancer	Occupational exposure to asbestos	Rate	1995	61.05	80.03	42.34
DALYs (Disability-Adjusted Life Years)	Global	Both	Age-standardized	Tracheal, bronchus, and lung cancer	Occupational exposure to asbestos	Rate	1996	59.29	77.85	41.24
DALYs (Disability-Adjusted Life Years)	Global	Both	Age-standardized	Tracheal, bronchus, and lung cancer	Occupational exposure to asbestos	Rate	1997	57.4	75.67	39.98
DALYs (Disability-Adjusted Life Years)	Global	Both	Age-standardized	Tracheal, bronchus, and lung cancer	Occupational exposure to asbestos	Rate	1998	56.35	74.28	39.21
DALYs (Disability-Adjusted Life Years)	Global	Both	Age-standardized	Tracheal, bronchus, and lung cancer	Occupational exposure to asbestos	Rate	1999	56.17	73.82	39
DALYs (Disability-Adjusted Life Years)	Global	Both	Age-standardized	Tracheal, bronchus, and lung cancer	Occupational exposure to asbestos	Rate	2000	55.37	72.95	38.35
DALYs (Disability-Adjusted Life Years)	Global	Both	Age-standardized	Tracheal, bronchus, and lung cancer	Occupational exposure to asbestos	Rate	2001	54.39	71.37	37.75
DALYs (Disability-Adjusted Life Years)	Global	Both	Age-standardized	Tracheal, bronchus, and lung cancer	Occupational exposure to asbestos	Rate	2002	54.09	71.31	37.5
DALYs (Disability-Adjusted Life Years)	Global	Both	Age-standardized	Tracheal, bronchus, and lung cancer	Occupational exposure to asbestos	Rate	2003	53.68	70.57	37.16
DALYs (Disability-Adjusted Life Years)	Global	Both	Age-standardized	Tracheal, bronchus, and lung cancer	Occupational exposure to asbestos	Rate	2004	52.19	69	36.27
DALYs (Disability-Adjusted Life Years)	Global	Both	Age-standardized	Tracheal, bronchus, and lung cancer	Occupational exposure to asbestos	Rate	2005	52.13	68.64	36.31
DALYs (Disability-Adjusted Life Years)	Global	Both	Age-standardized	Tracheal, bronchus, and lung cancer	Occupational exposure to asbestos	Rate	2006	51.08	67.26	35.54
DALYs (Disability-Adjusted Life Years)	Global	Both	Age-standardized	Tracheal, bronchus, and lung cancer	Occupational exposure to asbestos	Rate	2007	50.87	66.89	35.21
DALYs (Disability-Adjusted Life Years)	Global	Both	Age-standardized	Tracheal, bronchus, and lung cancer	Occupational exposure to asbestos	Rate	2008	51.31	67.41	35.73
DALYs (Disability-Adjusted Life Years)	Global	Both	Age-standardized	Tracheal, bronchus, and lung cancer	Occupational exposure to asbestos	Rate	2009	51.13	67.51	35.49
DALYs (Disability-Adjusted Life Years)	Global	Both	Age-standardized	Tracheal, bronchus, and lung cancer	Occupational exposure to asbestos	Rate	2010	50.86	66.98	34.96
DALYs (Disability-Adjusted Life Years)	Global	Both	Age-standardized	Tracheal, bronchus, and lung cancer	Occupational exposure to asbestos	Rate	2011	50.31	66.1	34.76
DALYs (Disability-Adjusted Life Years)	Global	Both	Age-standardized	Tracheal, bronchus, and lung cancer	Occupational exposure to asbestos	Rate	2012	49.44	64.94	34.52
DALYs (Disability-Adjusted Life Years)	Global	Both	Age-standardized	Tracheal, bronchus, and lung cancer	Occupational exposure to asbestos	Rate	2013	48.07	63.02	33.45
DALYs (Disability-Adjusted Life Years)	Global	Both	Age-standardized	Tracheal, bronchus, and lung cancer	Occupational exposure to asbestos	Rate	2014	46.51	61.03	32.15
DALYs (Disability-Adjusted Life Years)	Global	Both	Age-standardized	Tracheal, bronchus, and lung cancer	Occupational exposure to asbestos	Rate	2016	44.38	58.47	30.58
DALYs (Disability-Adjusted Life Years)	Global	Both	Age-standardized	Tracheal, bronchus, and lung cancer	Occupational exposure to asbestos	Rate	2015	45.86	60.13	31.74
DALYs (Disability-Adjusted Life Years)	Global	Both	Age-standardized	Tracheal, bronchus, and lung cancer	Occupational exposure to asbestos	Rate	2017	43.04	56.51	29.48
DALYs (Disability-Adjusted Life Years)	Global	Both	Age-standardized	Tracheal, bronchus, and lung cancer	Occupational exposure to asbestos	Rate	2018	42.37	55.94	28.92
DALYs (Disability-Adjusted Life Years)	Global	Both	Age-standardized	Tracheal, bronchus, and lung cancer	Occupational exposure to asbestos	Rate	2019	41.71	54.99	29.02
DALYs (Disability-Adjusted Life Years)	Kazakhstan	Both	Age-standardized	Larynx cancer	Occupational exposure to asbestos	Rate	1990	1.76	2.86	0.9
DALYs (Disability-Adjusted Life Years)	Kazakhstan	Both	Age-standardized	Larynx cancer	Occupational exposure to asbestos	Rate	1991	1.86	3.01	0.98
DALYs (Disability-Adjusted Life Years)	Kazakhstan	Both	Age-standardized	Larynx cancer	Occupational exposure to asbestos	Rate	1992	2.07	3.34	1.06
DALYs (Disability-Adjusted Life Years)	Kazakhstan	Both	Age-standardized	Larynx cancer	Occupational exposure to asbestos	Rate	1993	2.4	3.82	1.24
DALYs (Disability-Adjusted Life Years)	Kazakhstan	Both	Age-standardized	Larynx cancer	Occupational exposure to asbestos	Rate	1994	2.66	4.24	1.35
DALYs (Disability-Adjusted Life Years)	Kazakhstan	Both	Age-standardized	Larynx cancer	Occupational exposure to asbestos	Rate	1995	2.98	4.78	1.52
DALYs (Disability-Adjusted Life Years)	Kazakhstan	Both	Age-standardized	Larynx cancer	Occupational exposure to asbestos	Rate	1996	2.97	4.72	1.53
DALYs (Disability-Adjusted Life Years)	Kazakhstan	Both	Age-standardized	Larynx cancer	Occupational exposure to asbestos	Rate	1997	2.77	4.4	1.46
DALYs (Disability-Adjusted Life Years)	Kazakhstan	Both	Age-standardized	Larynx cancer	Occupational exposure to asbestos	Rate	1998	2.49	3.9	1.29
DALYs (Disability-Adjusted Life Years)	Kazakhstan	Both	Age-standardized	Larynx cancer	Occupational exposure to asbestos	Rate	1999	2.24	3.47	1.14
DALYs (Disability-Adjusted Life Years)	Kazakhstan	Both	Age-standardized	Larynx cancer	Occupational exposure to asbestos	Rate	2000	2.2	3.48	1.13
DALYs (Disability-Adjusted Life Years)	Kazakhstan	Both	Age-standardized	Larynx cancer	Occupational exposure to asbestos	Rate	2001	2.12	3.35	1.09
DALYs (Disability-Adjusted Life Years)	Kazakhstan	Both	Age-standardized	Larynx cancer	Occupational exposure to asbestos	Rate	2002	2.15	3.34	1.11
DALYs (Disability-Adjusted Life Years)	Kazakhstan	Both	Age-standardized	Larynx cancer	Occupational exposure to asbestos	Rate	2003	2.18	3.42	1.14
DALYs (Disability-Adjusted Life Years)	Kazakhstan	Both	Age-standardized	Larynx cancer	Occupational exposure to asbestos	Rate	2005	2	3.16	1.06
DALYs (Disability-Adjusted Life Years)	Kazakhstan	Both	Age-standardized	Larynx cancer	Occupational exposure to asbestos	Rate	2004	2.07	3.29	1.09
DALYs (Disability-Adjusted Life Years)	Kazakhstan	Both	Age-standardized	Larynx cancer	Occupational exposure to asbestos	Rate	2006	1.88	2.99	1.01
DALYs (Disability-Adjusted Life Years)	Kazakhstan	Both	Age-standardized	Larynx cancer	Occupational exposure to asbestos	Rate	2007	1.72	2.74	0.94
DALYs (Disability-Adjusted Life Years)	Kazakhstan	Both	Age-standardized	Larynx cancer	Occupational exposure to asbestos	Rate	2008	1.49	2.32	0.8
DALYs (Disability-Adjusted Life Years)	Kazakhstan	Both	Age-standardized	Larynx cancer	Occupational exposure to asbestos	Rate	2009	1.31	2.05	0.71
DALYs (Disability-Adjusted Life Years)	Kazakhstan	Both	Age-standardized	Larynx cancer	Occupational exposure to asbestos	Rate	2010	1.28	2	0.68
DALYs (Disability-Adjusted Life Years)	Kazakhstan	Both	Age-standardized	Larynx cancer	Occupational exposure to asbestos	Rate	2011	1.19	1.91	0.64
DALYs (Disability-Adjusted Life Years)	Kazakhstan	Both	Age-standardized	Larynx cancer	Occupational exposure to asbestos	Rate	2012	1.1	1.73	0.59
DALYs (Disability-Adjusted Life Years)	Kazakhstan	Both	Age-standardized	Larynx cancer	Occupational exposure to asbestos	Rate	2013	1.02	1.6	0.55
DALYs (Disability-Adjusted Life Years)	Kazakhstan	Both	Age-standardized	Larynx cancer	Occupational exposure to asbestos	Rate	2014	0.86	1.33	0.46
DALYs (Disability-Adjusted Life Years)	Kazakhstan	Both	Age-standardized	Larynx cancer	Occupational exposure to asbestos	Rate	2015	0.85	1.35	0.45
DALYs (Disability-Adjusted Life Years)	Kazakhstan	Both	Age-standardized	Larynx cancer	Occupational exposure to asbestos	Rate	2016	0.81	1.28	0.43
DALYs (Disability-Adjusted Life Years)	Kazakhstan	Both	Age-standardized	Larynx cancer	Occupational exposure to asbestos	Rate	2017	0.76	1.19	0.4
DALYs (Disability-Adjusted Life Years)	Kazakhstan	Both	Age-standardized	Larynx cancer	Occupational exposure to asbestos	Rate	2018	0.76	1.21	0.38
DALYs (Disability-Adjusted Life Years)	Kazakhstan	Both	Age-standardized	Larynx cancer	Occupational exposure to asbestos	Rate	2019	0.72	1.16	0.34
DALYs (Disability-Adjusted Life Years)	Kazakhstan	Both	Age-standardized	Mesothelioma	Occupational exposure to asbestos	Rate	1990	12.53	44.78	4.31
DALYs (Disability-Adjusted Life Years)	Kazakhstan	Both	Age-standardized	Mesothelioma	Occupational exposure to asbestos	Rate	1991	13.15	46.51	4.56
DALYs (Disability-Adjusted Life Years)	Kazakhstan	Both	Age-standardized	Mesothelioma	Occupational exposure to asbestos	Rate	1992	13.91	48.47	4.98
DALYs (Disability-Adjusted Life Years)	Kazakhstan	Both	Age-standardized	Mesothelioma	Occupational exposure to asbestos	Rate	1993	15.05	51.69	5.48
DALYs (Disability-Adjusted Life Years)	Kazakhstan	Both	Age-standardized	Mesothelioma	Occupational exposure to asbestos	Rate	1994	15.78	58.86	5.94
DALYs (Disability-Adjusted Life Years)	Kazakhstan	Both	Age-standardized	Mesothelioma	Occupational exposure to asbestos	Rate	1995	16.81	57.73	6.53
DALYs (Disability-Adjusted Life Years)	Kazakhstan	Both	Age-standardized	Mesothelioma	Occupational exposure to asbestos	Rate	1996	17.24	55.44	6.78
DALYs (Disability-Adjusted Life Years)	Kazakhstan	Both	Age-standardized	Mesothelioma	Occupational exposure to asbestos	Rate	1997	17.17	56.08	6.72
DALYs (Disability-Adjusted Life Years)	Kazakhstan	Both	Age-standardized	Mesothelioma	Occupational exposure to asbestos	Rate	1998	16.75	55.69	6.49
DALYs (Disability-Adjusted Life Years)	Kazakhstan	Both	Age-standardized	Mesothelioma	Occupational exposure to asbestos	Rate	1999	16.49	55.22	6.42
DALYs (Disability-Adjusted Life Years)	Kazakhstan	Both	Age-standardized	Mesothelioma	Occupational exposure to asbestos	Rate	2000	16.92	57.48	6.58
DALYs (Disability-Adjusted Life Years)	Kazakhstan	Both	Age-standardized	Mesothelioma	Occupational exposure to asbestos	Rate	2001	17.03	63.74	6.62
DALYs (Disability-Adjusted Life Years)	Kazakhstan	Both	Age-standardized	Mesothelioma	Occupational exposure to asbestos	Rate	2002	16.94	62.02	6.87
DALYs (Disability-Adjusted Life Years)	Kazakhstan	Both	Age-standardized	Mesothelioma	Occupational exposure to asbestos	Rate	2003	16.79	59	7.03
DALYs (Disability-Adjusted Life Years)	Kazakhstan	Both	Age-standardized	Mesothelioma	Occupational exposure to asbestos	Rate	2004	16.21	54.85	6.95
DALYs (Disability-Adjusted Life Years)	Kazakhstan	Both	Age-standardized	Mesothelioma	Occupational exposure to asbestos	Rate	2005	15.65	46.07	6.98
DALYs (Disability-Adjusted Life Years)	Kazakhstan	Both	Age-standardized	Mesothelioma	Occupational exposure to asbestos	Rate	2006	14.68	38.76	6.68
DALYs (Disability-Adjusted Life Years)	Kazakhstan	Both	Age-standardized	Mesothelioma	Occupational exposure to asbestos	Rate	2007	13.41	31.56	6.51
DALYs (Disability-Adjusted Life Years)	Kazakhstan	Both	Age-standardized	Mesothelioma	Occupational exposure to asbestos	Rate	2008	11.75	25.33	5.89
DALYs (Disability-Adjusted Life Years)	Kazakhstan	Both	Age-standardized	Mesothelioma	Occupational exposure to asbestos	Rate	2009	10.34	21.82	5.47
DALYs (Disability-Adjusted Life Years)	Kazakhstan	Both	Age-standardized	Mesothelioma	Occupational exposure to asbestos	Rate	2010	9.6	17.89	5.54
DALYs (Disability-Adjusted Life Years)	Kazakhstan	Both	Age-standardized	Mesothelioma	Occupational exposure to asbestos	Rate	2011	8.67	15.09	5.38
DALYs (Disability-Adjusted Life Years)	Kazakhstan	Both	Age-standardized	Mesothelioma	Occupational exposure to asbestos	Rate	2012	7.87	12.35	5.09
DALYs (Disability-Adjusted Life Years)	Kazakhstan	Both	Age-standardized	Mesothelioma	Occupational exposure to asbestos	Rate	2013	7.25	10.93	4.84
DALYs (Disability-Adjusted Life Years)	Kazakhstan	Both	Age-standardized	Mesothelioma	Occupational exposure to asbestos	Rate	2014	6.65	10.05	4.35
DALYs (Disability-Adjusted Life Years)	Kazakhstan	Both	Age-standardized	Mesothelioma	Occupational exposure to asbestos	Rate	2016	6.4	10.02	4.33
DALYs (Disability-Adjusted Life Years)	Kazakhstan	Both	Age-standardized	Mesothelioma	Occupational exposure to asbestos	Rate	2015	6.49	9.44	4.44
DALYs (Disability-Adjusted Life Years)	Kazakhstan	Both	Age-standardized	Mesothelioma	Occupational exposure to asbestos	Rate	2017	6.4	10.72	4.16
DALYs (Disability-Adjusted Life Years)	Kazakhstan	Both	Age-standardized	Mesothelioma	Occupational exposure to asbestos	Rate	2018	6.74	12.47	4.1
DALYs (Disability-Adjusted Life Years)	Kazakhstan	Both	Age-standardized	Mesothelioma	Occupational exposure to asbestos	Rate	2019	7.13	13.46	4.01
DALYs (Disability-Adjusted Life Years)	Kazakhstan	Both	Age-standardized	Ovarian cancer	Occupational exposure to asbestos	Rate	1991	3.3	9.31	0.57
DALYs (Disability-Adjusted Life Years)	Kazakhstan	Both	Age-standardized	Ovarian cancer	Occupational exposure to asbestos	Rate	1990	3.15	9.28	0.54
DALYs (Disability-Adjusted Life Years)	Kazakhstan	Both	Age-standardized	Ovarian cancer	Occupational exposure to asbestos	Rate	1992	3.49	9.82	0.61
DALYs (Disability-Adjusted Life Years)	Kazakhstan	Both	Age-standardized	Ovarian cancer	Occupational exposure to asbestos	Rate	1993	3.74	10.28	0.7
DALYs (Disability-Adjusted Life Years)	Kazakhstan	Both	Age-standardized	Ovarian cancer	Occupational exposure to asbestos	Rate	1994	3.94	10.9	0.73
DALYs (Disability-Adjusted Life Years)	Kazakhstan	Both	Age-standardized	Ovarian cancer	Occupational exposure to asbestos	Rate	1995	4.22	11.45	0.8
DALYs (Disability-Adjusted Life Years)	Kazakhstan	Both	Age-standardized	Ovarian cancer	Occupational exposure to asbestos	Rate	1996	4.24	11.02	0.78
DALYs (Disability-Adjusted Life Years)	Kazakhstan	Both	Age-standardized	Ovarian cancer	Occupational exposure to asbestos	Rate	1997	4.18	11.04	0.79
DALYs (Disability-Adjusted Life Years)	Kazakhstan	Both	Age-standardized	Ovarian cancer	Occupational exposure to asbestos	Rate	1998	4.07	10.78	0.75
DALYs (Disability-Adjusted Life Years)	Kazakhstan	Both	Age-standardized	Ovarian cancer	Occupational exposure to asbestos	Rate	1999	4	10.7	0.79
DALYs (Disability-Adjusted Life Years)	Kazakhstan	Both	Age-standardized	Ovarian cancer	Occupational exposure to asbestos	Rate	2000	4.01	10.75	0.8
DALYs (Disability-Adjusted Life Years)	Kazakhstan	Both	Age-standardized	Ovarian cancer	Occupational exposure to asbestos	Rate	2001	4.03	10.86	0.84
DALYs (Disability-Adjusted Life Years)	Kazakhstan	Both	Age-standardized	Ovarian cancer	Occupational exposure to asbestos	Rate	2002	4	10.76	0.87
DALYs (Disability-Adjusted Life Years)	Kazakhstan	Both	Age-standardized	Ovarian cancer	Occupational exposure to asbestos	Rate	2003	3.98	10.82	0.89
DALYs (Disability-Adjusted Life Years)	Kazakhstan	Both	Age-standardized	Ovarian cancer	Occupational exposure to asbestos	Rate	2004	3.89	10.71	0.87
DALYs (Disability-Adjusted Life Years)	Kazakhstan	Both	Age-standardized	Ovarian cancer	Occupational exposure to asbestos	Rate	2005	3.83	10.01	0.86
DALYs (Disability-Adjusted Life Years)	Kazakhstan	Both	Age-standardized	Ovarian cancer	Occupational exposure to asbestos	Rate	2006	3.81	9.76	0.86
DALYs (Disability-Adjusted Life Years)	Kazakhstan	Both	Age-standardized	Ovarian cancer	Occupational exposure to asbestos	Rate	2007	3.71	9.53	0.85
DALYs (Disability-Adjusted Life Years)	Kazakhstan	Both	Age-standardized	Ovarian cancer	Occupational exposure to asbestos	Rate	2008	3.55	9.04	0.82
DALYs (Disability-Adjusted Life Years)	Kazakhstan	Both	Age-standardized	Ovarian cancer	Occupational exposure to asbestos	Rate	2009	3.41	8.58	0.78
DALYs (Disability-Adjusted Life Years)	Kazakhstan	Both	Age-standardized	Ovarian cancer	Occupational exposure to asbestos	Rate	2010	3.25	7.88	0.78
DALYs (Disability-Adjusted Life Years)	Kazakhstan	Both	Age-standardized	Ovarian cancer	Occupational exposure to asbestos	Rate	2011	3.08	7.07	0.81
DALYs (Disability-Adjusted Life Years)	Kazakhstan	Both	Age-standardized	Ovarian cancer	Occupational exposure to asbestos	Rate	2012	2.89	6.26	0.8
DALYs (Disability-Adjusted Life Years)	Kazakhstan	Both	Age-standardized	Ovarian cancer	Occupational exposure to asbestos	Rate	2013	2.66	5.59	0.78
DALYs (Disability-Adjusted Life Years)	Kazakhstan	Both	Age-standardized	Ovarian cancer	Occupational exposure to asbestos	Rate	2014	2.69	5.68	0.78
DALYs (Disability-Adjusted Life Years)	Kazakhstan	Both	Age-standardized	Ovarian cancer	Occupational exposure to asbestos	Rate	2015	2.43	5.15	0.74
DALYs (Disability-Adjusted Life Years)	Kazakhstan	Both	Age-standardized	Ovarian cancer	Occupational exposure to asbestos	Rate	2016	2.46	5.56	0.78
DALYs (Disability-Adjusted Life Years)	Kazakhstan	Both	Age-standardized	Ovarian cancer	Occupational exposure to asbestos	Rate	2017	2.53	5.82	0.71
DALYs (Disability-Adjusted Life Years)	Kazakhstan	Both	Age-standardized	Ovarian cancer	Occupational exposure to asbestos	Rate	2018	2.62	6.54	0.65
DALYs (Disability-Adjusted Life Years)	Kazakhstan	Both	Age-standardized	Ovarian cancer	Occupational exposure to asbestos	Rate	2019	2.77	7.02	0.62
DALYs (Disability-Adjusted Life Years)	Kazakhstan	Both	Age-standardized	Pneumoconiosis	Occupational exposure to asbestos	Rate	1990	2.74	4.08	1.33
DALYs (Disability-Adjusted Life Years)	Kazakhstan	Both	Age-standardized	Pneumoconiosis	Occupational exposure to asbestos	Rate	1991	2.85	4.25	1.38
DALYs (Disability-Adjusted Life Years)	Kazakhstan	Both	Age-standardized	Pneumoconiosis	Occupational exposure to asbestos	Rate	1992	3.04	4.51	1.49
DALYs (Disability-Adjusted Life Years)	Kazakhstan	Both	Age-standardized	Pneumoconiosis	Occupational exposure to asbestos	Rate	1993	3.41	5.14	1.63
DALYs (Disability-Adjusted Life Years)	Kazakhstan	Both	Age-standardized	Pneumoconiosis	Occupational exposure to asbestos	Rate	1994	3.73	5.72	1.75
DALYs (Disability-Adjusted Life Years)	Kazakhstan	Both	Age-standardized	Pneumoconiosis	Occupational exposure to asbestos	Rate	1995	4.12	6.47	1.89
DALYs (Disability-Adjusted Life Years)	Kazakhstan	Both	Age-standardized	Pneumoconiosis	Occupational exposure to asbestos	Rate	1996	4.12	6.46	1.9
DALYs (Disability-Adjusted Life Years)	Kazakhstan	Both	Age-standardized	Pneumoconiosis	Occupational exposure to asbestos	Rate	1997	3.81	6	1.83
DALYs (Disability-Adjusted Life Years)	Kazakhstan	Both	Age-standardized	Pneumoconiosis	Occupational exposure to asbestos	Rate	1998	3.45	5.3	1.74
DALYs (Disability-Adjusted Life Years)	Kazakhstan	Both	Age-standardized	Pneumoconiosis	Occupational exposure to asbestos	Rate	1999	3.03	4.61	1.63
DALYs (Disability-Adjusted Life Years)	Kazakhstan	Both	Age-standardized	Pneumoconiosis	Occupational exposure to asbestos	Rate	2000	2.86	4.35	1.55
DALYs (Disability-Adjusted Life Years)	Kazakhstan	Both	Age-standardized	Pneumoconiosis	Occupational exposure to asbestos	Rate	2001	2.49	3.78	1.38
DALYs (Disability-Adjusted Life Years)	Kazakhstan	Both	Age-standardized	Pneumoconiosis	Occupational exposure to asbestos	Rate	2002	2.3	3.57	1.29
DALYs (Disability-Adjusted Life Years)	Kazakhstan	Both	Age-standardized	Pneumoconiosis	Occupational exposure to asbestos	Rate	2003	2.17	3.38	1.22
DALYs (Disability-Adjusted Life Years)	Kazakhstan	Both	Age-standardized	Pneumoconiosis	Occupational exposure to asbestos	Rate	2005	1.89	3.02	1.06
DALYs (Disability-Adjusted Life Years)	Kazakhstan	Both	Age-standardized	Pneumoconiosis	Occupational exposure to asbestos	Rate	2004	1.98	3.1	1.12
DALYs (Disability-Adjusted Life Years)	Kazakhstan	Both	Age-standardized	Pneumoconiosis	Occupational exposure to asbestos	Rate	2006	1.84	2.93	1.01
DALYs (Disability-Adjusted Life Years)	Kazakhstan	Both	Age-standardized	Pneumoconiosis	Occupational exposure to asbestos	Rate	2007	1.79	2.86	1.01
DALYs (Disability-Adjusted Life Years)	Kazakhstan	Both	Age-standardized	Pneumoconiosis	Occupational exposure to asbestos	Rate	2008	1.71	2.67	0.97
DALYs (Disability-Adjusted Life Years)	Kazakhstan	Both	Age-standardized	Pneumoconiosis	Occupational exposure to asbestos	Rate	2009	1.7	2.62	0.99
DALYs (Disability-Adjusted Life Years)	Kazakhstan	Both	Age-standardized	Pneumoconiosis	Occupational exposure to asbestos	Rate	2010	1.78	2.65	1.02
DALYs (Disability-Adjusted Life Years)	Kazakhstan	Both	Age-standardized	Pneumoconiosis	Occupational exposure to asbestos	Rate	2011	1.92	2.85	1.1
DALYs (Disability-Adjusted Life Years)	Kazakhstan	Both	Age-standardized	Pneumoconiosis	Occupational exposure to asbestos	Rate	2012	2.08	3.1	1.21
DALYs (Disability-Adjusted Life Years)	Kazakhstan	Both	Age-standardized	Pneumoconiosis	Occupational exposure to asbestos	Rate	2013	2.38	3.36	1.4
DALYs (Disability-Adjusted Life Years)	Kazakhstan	Both	Age-standardized	Pneumoconiosis	Occupational exposure to asbestos	Rate	2014	1.99	2.91	1.16
DALYs (Disability-Adjusted Life Years)	Kazakhstan	Both	Age-standardized	Pneumoconiosis	Occupational exposure to asbestos	Rate	2015	1.57	2.34	0.88
DALYs (Disability-Adjusted Life Years)	Kazakhstan	Both	Age-standardized	Pneumoconiosis	Occupational exposure to asbestos	Rate	2016	1.29	2.03	0.7
DALYs (Disability-Adjusted Life Years)	Kazakhstan	Both	Age-standardized	Pneumoconiosis	Occupational exposure to asbestos	Rate	2017	1.03	1.75	0.54
DALYs (Disability-Adjusted Life Years)	Kazakhstan	Both	Age-standardized	Pneumoconiosis	Occupational exposure to asbestos	Rate	2018	1.07	1.71	0.56
DALYs (Disability-Adjusted Life Years)	Kazakhstan	Both	Age-standardized	Pneumoconiosis	Occupational exposure to asbestos	Rate	2019	1.05	1.69	0.54
DALYs (Disability-Adjusted Life Years)	Kazakhstan	Both	Age-standardized	Tracheal, bronchus, and lung cancer	Occupational exposure to asbestos	Rate	1991	66.67	99.65	39.82
DALYs (Disability-Adjusted Life Years)	Kazakhstan	Both	Age-standardized	Tracheal, bronchus, and lung cancer	Occupational exposure to asbestos	Rate	1990	64.04	96.44	38.19
DALYs (Disability-Adjusted Life Years)	Kazakhstan	Both	Age-standardized	Tracheal, bronchus, and lung cancer	Occupational exposure to asbestos	Rate	1992	71.47	105.52	43.17
DALYs (Disability-Adjusted Life Years)	Kazakhstan	Both	Age-standardized	Tracheal, bronchus, and lung cancer	Occupational exposure to asbestos	Rate	1993	80.87	120.57	48.65
DALYs (Disability-Adjusted Life Years)	Kazakhstan	Both	Age-standardized	Tracheal, bronchus, and lung cancer	Occupational exposure to asbestos	Rate	1994	86.99	130.06	51.86
DALYs (Disability-Adjusted Life Years)	Kazakhstan	Both	Age-standardized	Tracheal, bronchus, and lung cancer	Occupational exposure to asbestos	Rate	1995	95.63	141.76	56.38
DALYs (Disability-Adjusted Life Years)	Kazakhstan	Both	Age-standardized	Tracheal, bronchus, and lung cancer	Occupational exposure to asbestos	Rate	1996	94.39	141.16	57.07
DALYs (Disability-Adjusted Life Years)	Kazakhstan	Both	Age-standardized	Tracheal, bronchus, and lung cancer	Occupational exposure to asbestos	Rate	1997	87.43	129.83	52.16
DALYs (Disability-Adjusted Life Years)	Kazakhstan	Both	Age-standardized	Tracheal, bronchus, and lung cancer	Occupational exposure to asbestos	Rate	1998	79.8	116.25	48.19
DALYs (Disability-Adjusted Life Years)	Kazakhstan	Both	Age-standardized	Tracheal, bronchus, and lung cancer	Occupational exposure to asbestos	Rate	1999	72.37	107.26	43.6
DALYs (Disability-Adjusted Life Years)	Kazakhstan	Both	Age-standardized	Tracheal, bronchus, and lung cancer	Occupational exposure to asbestos	Rate	2000	72.99	106.87	43.28
DALYs (Disability-Adjusted Life Years)	Kazakhstan	Both	Age-standardized	Tracheal, bronchus, and lung cancer	Occupational exposure to asbestos	Rate	2001	72.28	106.3	43.27
DALYs (Disability-Adjusted Life Years)	Kazakhstan	Both	Age-standardized	Tracheal, bronchus, and lung cancer	Occupational exposure to asbestos	Rate	2002	73.88	108.59	43.81
DALYs (Disability-Adjusted Life Years)	Kazakhstan	Both	Age-standardized	Tracheal, bronchus, and lung cancer	Occupational exposure to asbestos	Rate	2003	75.76	109.97	44.81
DALYs (Disability-Adjusted Life Years)	Kazakhstan	Both	Age-standardized	Tracheal, bronchus, and lung cancer	Occupational exposure to asbestos	Rate	2005	70.4	103.99	42.42
DALYs (Disability-Adjusted Life Years)	Kazakhstan	Both	Age-standardized	Tracheal, bronchus, and lung cancer	Occupational exposure to asbestos	Rate	2004	72.3	105.35	43.24
DALYs (Disability-Adjusted Life Years)	Kazakhstan	Both	Age-standardized	Tracheal, bronchus, and lung cancer	Occupational exposure to asbestos	Rate	2006	66.69	98.59	40.21
DALYs (Disability-Adjusted Life Years)	Kazakhstan	Both	Age-standardized	Tracheal, bronchus, and lung cancer	Occupational exposure to asbestos	Rate	2007	62.3	92.05	37.15
DALYs (Disability-Adjusted Life Years)	Kazakhstan	Both	Age-standardized	Tracheal, bronchus, and lung cancer	Occupational exposure to asbestos	Rate	2008	55.13	80.85	33.38
DALYs (Disability-Adjusted Life Years)	Kazakhstan	Both	Age-standardized	Tracheal, bronchus, and lung cancer	Occupational exposure to asbestos	Rate	2009	49.59	72.56	29.93
DALYs (Disability-Adjusted Life Years)	Kazakhstan	Both	Age-standardized	Tracheal, bronchus, and lung cancer	Occupational exposure to asbestos	Rate	2010	49.19	73.3	29.73
DALYs (Disability-Adjusted Life Years)	Kazakhstan	Both	Age-standardized	Tracheal, bronchus, and lung cancer	Occupational exposure to asbestos	Rate	2011	46.43	68.79	27.7
DALYs (Disability-Adjusted Life Years)	Kazakhstan	Both	Age-standardized	Tracheal, bronchus, and lung cancer	Occupational exposure to asbestos	Rate	2012	43.48	64.01	26.54
DALYs (Disability-Adjusted Life Years)	Kazakhstan	Both	Age-standardized	Tracheal, bronchus, and lung cancer	Occupational exposure to asbestos	Rate	2013	40.28	59.62	24.44
DALYs (Disability-Adjusted Life Years)	Kazakhstan	Both	Age-standardized	Tracheal, bronchus, and lung cancer	Occupational exposure to asbestos	Rate	2014	34.43	50.68	20.73
DALYs (Disability-Adjusted Life Years)	Kazakhstan	Both	Age-standardized	Tracheal, bronchus, and lung cancer	Occupational exposure to asbestos	Rate	2016	33.12	48.37	19.88
DALYs (Disability-Adjusted Life Years)	Kazakhstan	Both	Age-standardized	Tracheal, bronchus, and lung cancer	Occupational exposure to asbestos	Rate	2015	34.38	50.45	20.35
DALYs (Disability-Adjusted Life Years)	Kazakhstan	Both	Age-standardized	Tracheal, bronchus, and lung cancer	Occupational exposure to asbestos	Rate	2017	31.25	45.12	18.88
DALYs (Disability-Adjusted Life Years)	Kazakhstan	Both	Age-standardized	Tracheal, bronchus, and lung cancer	Occupational exposure to asbestos	Rate	2018	31.6	46.95	18.95
DALYs (Disability-Adjusted Life Years)	Kazakhstan	Both	Age-standardized	Tracheal, bronchus, and lung cancer	Occupational exposure to asbestos	Rate	2019	29.86	46.12	17.31
DALYs (Disability-Adjusted Life Years)	Russian Federation	Both	Age-standardized	Larynx cancer	Occupational exposure to asbestos	Rate	1990	0.99	1.59	0.5
DALYs (Disability-Adjusted Life Years)	Russian Federation	Both	Age-standardized	Larynx cancer	Occupational exposure to asbestos	Rate	1992	1.28	2.04	0.65
DALYs (Disability-Adjusted Life Years)	Russian Federation	Both	Age-standardized	Larynx cancer	Occupational exposure to asbestos	Rate	1991	1.03	1.66	0.53
DALYs (Disability-Adjusted Life Years)	Russian Federation	Both	Age-standardized	Larynx cancer	Occupational exposure to asbestos	Rate	1993	1.98	3.08	1
DALYs (Disability-Adjusted Life Years)	Russian Federation	Both	Age-standardized	Larynx cancer	Occupational exposure to asbestos	Rate	1994	2.46	3.85	1.26
DALYs (Disability-Adjusted Life Years)	Russian Federation	Both	Age-standardized	Larynx cancer	Occupational exposure to asbestos	Rate	1995	2.2	3.47	1.13
DALYs (Disability-Adjusted Life Years)	Russian Federation	Both	Age-standardized	Larynx cancer	Occupational exposure to asbestos	Rate	1996	1.82	2.84	0.93
DALYs (Disability-Adjusted Life Years)	Russian Federation	Both	Age-standardized	Larynx cancer	Occupational exposure to asbestos	Rate	1997	1.5	2.35	0.77
DALYs (Disability-Adjusted Life Years)	Russian Federation	Both	Age-standardized	Larynx cancer	Occupational exposure to asbestos	Rate	1998	1.4	2.18	0.71
DALYs (Disability-Adjusted Life Years)	Russian Federation	Both	Age-standardized	Larynx cancer	Occupational exposure to asbestos	Rate	1999	1.63	2.55	0.84
DALYs (Disability-Adjusted Life Years)	Russian Federation	Both	Age-standardized	Larynx cancer	Occupational exposure to asbestos	Rate	2000	1.76	2.75	0.9
DALYs (Disability-Adjusted Life Years)	Russian Federation	Both	Age-standardized	Larynx cancer	Occupational exposure to asbestos	Rate	2001	1.67	2.63	0.86
DALYs (Disability-Adjusted Life Years)	Russian Federation	Both	Age-standardized	Larynx cancer	Occupational exposure to asbestos	Rate	2002	1.68	2.63	0.86
DALYs (Disability-Adjusted Life Years)	Russian Federation	Both	Age-standardized	Larynx cancer	Occupational exposure to asbestos	Rate	2003	1.72	2.69	0.88
DALYs (Disability-Adjusted Life Years)	Russian Federation	Both	Age-standardized	Larynx cancer	Occupational exposure to asbestos	Rate	2004	1.59	2.5	0.82
DALYs (Disability-Adjusted Life Years)	Russian Federation	Both	Age-standardized	Larynx cancer	Occupational exposure to asbestos	Rate	2005	1.74	2.71	0.89
DALYs (Disability-Adjusted Life Years)	Russian Federation	Both	Age-standardized	Larynx cancer	Occupational exposure to asbestos	Rate	2006	1.43	2.24	0.73
DALYs (Disability-Adjusted Life Years)	Russian Federation	Both	Age-standardized	Larynx cancer	Occupational exposure to asbestos	Rate	2007	1.31	2.03	0.67
DALYs (Disability-Adjusted Life Years)	Russian Federation	Both	Age-standardized	Larynx cancer	Occupational exposure to asbestos	Rate	2008	1.38	2.14	0.71
DALYs (Disability-Adjusted Life Years)	Russian Federation	Both	Age-standardized	Larynx cancer	Occupational exposure to asbestos	Rate	2009	1.28	2	0.66
DALYs (Disability-Adjusted Life Years)	Russian Federation	Both	Age-standardized	Larynx cancer	Occupational exposure to asbestos	Rate	2010	1.36	2.13	0.7
DALYs (Disability-Adjusted Life Years)	Russian Federation	Both	Age-standardized	Larynx cancer	Occupational exposure to asbestos	Rate	2011	1.18	1.83	0.61
DALYs (Disability-Adjusted Life Years)	Russian Federation	Both	Age-standardized	Larynx cancer	Occupational exposure to asbestos	Rate	2012	1.09	1.7	0.56
DALYs (Disability-Adjusted Life Years)	Russian Federation	Both	Age-standardized	Larynx cancer	Occupational exposure to asbestos	Rate	2013	1.02	1.58	0.52
DALYs (Disability-Adjusted Life Years)	Russian Federation	Both	Age-standardized	Larynx cancer	Occupational exposure to asbestos	Rate	2014	1.06	1.66	0.54
DALYs (Disability-Adjusted Life Years)	Russian Federation	Both	Age-standardized	Larynx cancer	Occupational exposure to asbestos	Rate	2015	1.01	1.58	0.52
DALYs (Disability-Adjusted Life Years)	Russian Federation	Both	Age-standardized	Larynx cancer	Occupational exposure to asbestos	Rate	2016	0.96	1.5	0.49
DALYs (Disability-Adjusted Life Years)	Russian Federation	Both	Age-standardized	Larynx cancer	Occupational exposure to asbestos	Rate	2017	0.85	1.32	0.43
DALYs (Disability-Adjusted Life Years)	Russian Federation	Both	Age-standardized	Larynx cancer	Occupational exposure to asbestos	Rate	2018	0.81	1.28	0.41
DALYs (Disability-Adjusted Life Years)	Russian Federation	Both	Age-standardized	Larynx cancer	Occupational exposure to asbestos	Rate	2019	0.8	1.36	0.39
DALYs (Disability-Adjusted Life Years)	Russian Federation	Both	Age-standardized	Mesothelioma	Occupational exposure to asbestos	Rate	1990	5.1	6.96	4.24
DALYs (Disability-Adjusted Life Years)	Russian Federation	Both	Age-standardized	Mesothelioma	Occupational exposure to asbestos	Rate	1992	5.8	7.69	5.04
DALYs (Disability-Adjusted Life Years)	Russian Federation	Both	Age-standardized	Mesothelioma	Occupational exposure to asbestos	Rate	1991	5.23	7.08	4.42
DALYs (Disability-Adjusted Life Years)	Russian Federation	Both	Age-standardized	Mesothelioma	Occupational exposure to asbestos	Rate	1993	7.17	9.23	6.49
DALYs (Disability-Adjusted Life Years)	Russian Federation	Both	Age-standardized	Mesothelioma	Occupational exposure to asbestos	Rate	1994	8.03	10.39	7.14
DALYs (Disability-Adjusted Life Years)	Russian Federation	Both	Age-standardized	Mesothelioma	Occupational exposure to asbestos	Rate	1995	7.72	9.9	6.97
DALYs (Disability-Adjusted Life Years)	Russian Federation	Both	Age-standardized	Mesothelioma	Occupational exposure to asbestos	Rate	1996	7.09	9.13	6.47
DALYs (Disability-Adjusted Life Years)	Russian Federation	Both	Age-standardized	Mesothelioma	Occupational exposure to asbestos	Rate	1997	6.51	8.51	5.85
DALYs (Disability-Adjusted Life Years)	Russian Federation	Both	Age-standardized	Mesothelioma	Occupational exposure to asbestos	Rate	1998	6.37	8.36	5.71
DALYs (Disability-Adjusted Life Years)	Russian Federation	Both	Age-standardized	Mesothelioma	Occupational exposure to asbestos	Rate	1999	7.04	9.03	6.43
DALYs (Disability-Adjusted Life Years)	Russian Federation	Both	Age-standardized	Mesothelioma	Occupational exposure to asbestos	Rate	2000	7.38	9.43	6.75
DALYs (Disability-Adjusted Life Years)	Russian Federation	Both	Age-standardized	Mesothelioma	Occupational exposure to asbestos	Rate	2001	7.38	9.48	6.76
DALYs (Disability-Adjusted Life Years)	Russian Federation	Both	Age-standardized	Mesothelioma	Occupational exposure to asbestos	Rate	2002	7.49	9.68	6.84
DALYs (Disability-Adjusted Life Years)	Russian Federation	Both	Age-standardized	Mesothelioma	Occupational exposure to asbestos	Rate	2003	7.75	10.03	7.01
DALYs (Disability-Adjusted Life Years)	Russian Federation	Both	Age-standardized	Mesothelioma	Occupational exposure to asbestos	Rate	2004	7.61	9.81	6.9
DALYs (Disability-Adjusted Life Years)	Russian Federation	Both	Age-standardized	Mesothelioma	Occupational exposure to asbestos	Rate	2005	8.03	10.31	7.19
DALYs (Disability-Adjusted Life Years)	Russian Federation	Both	Age-standardized	Mesothelioma	Occupational exposure to asbestos	Rate	2007	7.19	9.2	6.51
DALYs (Disability-Adjusted Life Years)	Russian Federation	Both	Age-standardized	Mesothelioma	Occupational exposure to asbestos	Rate	2006	7.44	9.44	6.76
DALYs (Disability-Adjusted Life Years)	Russian Federation	Both	Age-standardized	Mesothelioma	Occupational exposure to asbestos	Rate	2009	7.23	9.14	6.57
DALYs (Disability-Adjusted Life Years)	Russian Federation	Both	Age-standardized	Mesothelioma	Occupational exposure to asbestos	Rate	2008	7.43	9.33	6.71
DALYs (Disability-Adjusted Life Years)	Russian Federation	Both	Age-standardized	Mesothelioma	Occupational exposure to asbestos	Rate	2010	7.45	9.31	6.74
DALYs (Disability-Adjusted Life Years)	Russian Federation	Both	Age-standardized	Mesothelioma	Occupational exposure to asbestos	Rate	2011	6.94	8.78	6.28
DALYs (Disability-Adjusted Life Years)	Russian Federation	Both	Age-standardized	Mesothelioma	Occupational exposure to asbestos	Rate	2012	6.68	8.44	6.03
DALYs (Disability-Adjusted Life Years)	Russian Federation	Both	Age-standardized	Mesothelioma	Occupational exposure to asbestos	Rate	2013	6.49	8.26	5.81
DALYs (Disability-Adjusted Life Years)	Russian Federation	Both	Age-standardized	Mesothelioma	Occupational exposure to asbestos	Rate	2014	6.72	8.44	6.05
DALYs (Disability-Adjusted Life Years)	Russian Federation	Both	Age-standardized	Mesothelioma	Occupational exposure to asbestos	Rate	2015	6.58	8.36	5.89
DALYs (Disability-Adjusted Life Years)	Russian Federation	Both	Age-standardized	Mesothelioma	Occupational exposure to asbestos	Rate	2016	6.37	8.2	5.68
DALYs (Disability-Adjusted Life Years)	Russian Federation	Both	Age-standardized	Mesothelioma	Occupational exposure to asbestos	Rate	2017	6.12	7.98	5.4
DALYs (Disability-Adjusted Life Years)	Russian Federation	Both	Age-standardized	Mesothelioma	Occupational exposure to asbestos	Rate	2018	6.05	7.95	5.06
DALYs (Disability-Adjusted Life Years)	Russian Federation	Both	Age-standardized	Mesothelioma	Occupational exposure to asbestos	Rate	2019	6.05	7.92	4.93
DALYs (Disability-Adjusted Life Years)	Russian Federation	Both	Age-standardized	Ovarian cancer	Occupational exposure to asbestos	Rate	1990	2.42	4.2	1.06
DALYs (Disability-Adjusted Life Years)	Russian Federation	Both	Age-standardized	Ovarian cancer	Occupational exposure to asbestos	Rate	1992	2.53	4.28	1.13
DALYs (Disability-Adjusted Life Years)	Russian Federation	Both	Age-standardized	Ovarian cancer	Occupational exposure to asbestos	Rate	1991	2.43	4.14	1.07
DALYs (Disability-Adjusted Life Years)	Russian Federation	Both	Age-standardized	Ovarian cancer	Occupational exposure to asbestos	Rate	1993	2.87	4.85	1.31
DALYs (Disability-Adjusted Life Years)	Russian Federation	Both	Age-standardized	Ovarian cancer	Occupational exposure to asbestos	Rate	1994	3.04	5.23	1.39
DALYs (Disability-Adjusted Life Years)	Russian Federation	Both	Age-standardized	Ovarian cancer	Occupational exposure to asbestos	Rate	1995	2.96	5.03	1.39
DALYs (Disability-Adjusted Life Years)	Russian Federation	Both	Age-standardized	Ovarian cancer	Occupational exposure to asbestos	Rate	1996	2.71	4.57	1.24
DALYs (Disability-Adjusted Life Years)	Russian Federation	Both	Age-standardized	Ovarian cancer	Occupational exposure to asbestos	Rate	1997	2.52	4.27	1.15
DALYs (Disability-Adjusted Life Years)	Russian Federation	Both	Age-standardized	Ovarian cancer	Occupational exposure to asbestos	Rate	1998	2.4	4.05	1.1
DALYs (Disability-Adjusted Life Years)	Russian Federation	Both	Age-standardized	Ovarian cancer	Occupational exposure to asbestos	Rate	1999	2.44	4.23	1.11
DALYs (Disability-Adjusted Life Years)	Russian Federation	Both	Age-standardized	Ovarian cancer	Occupational exposure to asbestos	Rate	2000	2.67	4.53	1.23
DALYs (Disability-Adjusted Life Years)	Russian Federation	Both	Age-standardized	Ovarian cancer	Occupational exposure to asbestos	Rate	2001	2.72	4.65	1.25
DALYs (Disability-Adjusted Life Years)	Russian Federation	Both	Age-standardized	Ovarian cancer	Occupational exposure to asbestos	Rate	2002	2.8	4.8	1.28
DALYs (Disability-Adjusted Life Years)	Russian Federation	Both	Age-standardized	Ovarian cancer	Occupational exposure to asbestos	Rate	2003	2.84	4.85	1.3
DALYs (Disability-Adjusted Life Years)	Russian Federation	Both	Age-standardized	Ovarian cancer	Occupational exposure to asbestos	Rate	2004	2.79	4.74	1.27
DALYs (Disability-Adjusted Life Years)	Russian Federation	Both	Age-standardized	Ovarian cancer	Occupational exposure to asbestos	Rate	2005	3.02	5.11	1.39
DALYs (Disability-Adjusted Life Years)	Russian Federation	Both	Age-standardized	Ovarian cancer	Occupational exposure to asbestos	Rate	2007	2.77	4.65	1.26
DALYs (Disability-Adjusted Life Years)	Russian Federation	Both	Age-standardized	Ovarian cancer	Occupational exposure to asbestos	Rate	2006	2.86	4.83	1.31
DALYs (Disability-Adjusted Life Years)	Russian Federation	Both	Age-standardized	Ovarian cancer	Occupational exposure to asbestos	Rate	2008	2.86	4.77	1.3
DALYs (Disability-Adjusted Life Years)	Russian Federation	Both	Age-standardized	Ovarian cancer	Occupational exposure to asbestos	Rate	2009	2.81	4.69	1.27
DALYs (Disability-Adjusted Life Years)	Russian Federation	Both	Age-standardized	Ovarian cancer	Occupational exposure to asbestos	Rate	2010	2.9	4.85	1.34
DALYs (Disability-Adjusted Life Years)	Russian Federation	Both	Age-standardized	Ovarian cancer	Occupational exposure to asbestos	Rate	2011	2.7	4.53	1.24
DALYs (Disability-Adjusted Life Years)	Russian Federation	Both	Age-standardized	Ovarian cancer	Occupational exposure to asbestos	Rate	2012	2.59	4.36	1.18
DALYs (Disability-Adjusted Life Years)	Russian Federation	Both	Age-standardized	Ovarian cancer	Occupational exposure to asbestos	Rate	2013	2.51	4.24	1.14
DALYs (Disability-Adjusted Life Years)	Russian Federation	Both	Age-standardized	Ovarian cancer	Occupational exposure to asbestos	Rate	2014	2.54	4.32	1.16
DALYs (Disability-Adjusted Life Years)	Russian Federation	Both	Age-standardized	Ovarian cancer	Occupational exposure to asbestos	Rate	2015	2.55	4.31	1.16
DALYs (Disability-Adjusted Life Years)	Russian Federation	Both	Age-standardized	Ovarian cancer	Occupational exposure to asbestos	Rate	2016	2.48	4.25	1.14
DALYs (Disability-Adjusted Life Years)	Russian Federation	Both	Age-standardized	Ovarian cancer	Occupational exposure to asbestos	Rate	2017	2.37	4.09	1.07
DALYs (Disability-Adjusted Life Years)	Russian Federation	Both	Age-standardized	Ovarian cancer	Occupational exposure to asbestos	Rate	2018	2.38	4.14	1.04
DALYs (Disability-Adjusted Life Years)	Russian Federation	Both	Age-standardized	Ovarian cancer	Occupational exposure to asbestos	Rate	2019	2.4	4.41	1.05
DALYs (Disability-Adjusted Life Years)	Russian Federation	Both	Age-standardized	Pneumoconiosis	Occupational exposure to asbestos	Rate	1990	0.77	0.86	0.39
DALYs (Disability-Adjusted Life Years)	Russian Federation	Both	Age-standardized	Pneumoconiosis	Occupational exposure to asbestos	Rate	1991	0.74	0.82	0.38
DALYs (Disability-Adjusted Life Years)	Russian Federation	Both	Age-standardized	Pneumoconiosis	Occupational exposure to asbestos	Rate	1992	0.79	0.86	0.4
DALYs (Disability-Adjusted Life Years)	Russian Federation	Both	Age-standardized	Pneumoconiosis	Occupational exposure to asbestos	Rate	1993	0.97	1.08	0.47
DALYs (Disability-Adjusted Life Years)	Russian Federation	Both	Age-standardized	Pneumoconiosis	Occupational exposure to asbestos	Rate	1994	1.08	1.23	0.5
DALYs (Disability-Adjusted Life Years)	Russian Federation	Both	Age-standardized	Pneumoconiosis	Occupational exposure to asbestos	Rate	1995	0.97	1.09	0.49
DALYs (Disability-Adjusted Life Years)	Russian Federation	Both	Age-standardized	Pneumoconiosis	Occupational exposure to asbestos	Rate	1996	0.82	0.9	0.45
DALYs (Disability-Adjusted Life Years)	Russian Federation	Both	Age-standardized	Pneumoconiosis	Occupational exposure to asbestos	Rate	1997	0.69	0.76	0.43
DALYs (Disability-Adjusted Life Years)	Russian Federation	Both	Age-standardized	Pneumoconiosis	Occupational exposure to asbestos	Rate	1998	0.63	0.73	0.44
DALYs (Disability-Adjusted Life Years)	Russian Federation	Both	Age-standardized	Pneumoconiosis	Occupational exposure to asbestos	Rate	1999	0.72	0.88	0.57
DALYs (Disability-Adjusted Life Years)	Russian Federation	Both	Age-standardized	Pneumoconiosis	Occupational exposure to asbestos	Rate	2000	0.74	0.98	0.57
DALYs (Disability-Adjusted Life Years)	Russian Federation	Both	Age-standardized	Pneumoconiosis	Occupational exposure to asbestos	Rate	2001	0.72	1.05	0.52
DALYs (Disability-Adjusted Life Years)	Russian Federation	Both	Age-standardized	Pneumoconiosis	Occupational exposure to asbestos	Rate	2002	0.72	1.1	0.51
DALYs (Disability-Adjusted Life Years)	Russian Federation	Both	Age-standardized	Pneumoconiosis	Occupational exposure to asbestos	Rate	2003	0.68	1.1	0.47
DALYs (Disability-Adjusted Life Years)	Russian Federation	Both	Age-standardized	Pneumoconiosis	Occupational exposure to asbestos	Rate	2004	0.6	1.08	0.41
DALYs (Disability-Adjusted Life Years)	Russian Federation	Both	Age-standardized	Pneumoconiosis	Occupational exposure to asbestos	Rate	2005	0.59	1.16	0.41
DALYs (Disability-Adjusted Life Years)	Russian Federation	Both	Age-standardized	Pneumoconiosis	Occupational exposure to asbestos	Rate	2007	0.49	1.03	0.33
DALYs (Disability-Adjusted Life Years)	Russian Federation	Both	Age-standardized	Pneumoconiosis	Occupational exposure to asbestos	Rate	2006	0.53	1.06	0.36
DALYs (Disability-Adjusted Life Years)	Russian Federation	Both	Age-standardized	Pneumoconiosis	Occupational exposure to asbestos	Rate	2009	0.46	1	0.31
DALYs (Disability-Adjusted Life Years)	Russian Federation	Both	Age-standardized	Pneumoconiosis	Occupational exposure to asbestos	Rate	2008	0.49	1.04	0.33
DALYs (Disability-Adjusted Life Years)	Russian Federation	Both	Age-standardized	Pneumoconiosis	Occupational exposure to asbestos	Rate	2010	0.49	1.06	0.33
DALYs (Disability-Adjusted Life Years)	Russian Federation	Both	Age-standardized	Pneumoconiosis	Occupational exposure to asbestos	Rate	2011	0.46	1.01	0.31
DALYs (Disability-Adjusted Life Years)	Russian Federation	Both	Age-standardized	Pneumoconiosis	Occupational exposure to asbestos	Rate	2012	0.44	0.95	0.3
DALYs (Disability-Adjusted Life Years)	Russian Federation	Both	Age-standardized	Pneumoconiosis	Occupational exposure to asbestos	Rate	2013	0.4	0.87	0.28
DALYs (Disability-Adjusted Life Years)	Russian Federation	Both	Age-standardized	Pneumoconiosis	Occupational exposure to asbestos	Rate	2014	0.38	0.81	0.27
DALYs (Disability-Adjusted Life Years)	Russian Federation	Both	Age-standardized	Pneumoconiosis	Occupational exposure to asbestos	Rate	2015	0.37	0.76	0.27
DALYs (Disability-Adjusted Life Years)	Russian Federation	Both	Age-standardized	Pneumoconiosis	Occupational exposure to asbestos	Rate	2016	0.35	0.7	0.25
DALYs (Disability-Adjusted Life Years)	Russian Federation	Both	Age-standardized	Pneumoconiosis	Occupational exposure to asbestos	Rate	2017	0.31	0.64	0.24
DALYs (Disability-Adjusted Life Years)	Russian Federation	Both	Age-standardized	Pneumoconiosis	Occupational exposure to asbestos	Rate	2018	0.32	0.65	0.24
DALYs (Disability-Adjusted Life Years)	Russian Federation	Both	Age-standardized	Pneumoconiosis	Occupational exposure to asbestos	Rate	2019	0.33	0.67	0.24
DALYs (Disability-Adjusted Life Years)	Russian Federation	Both	Age-standardized	Tracheal, bronchus, and lung cancer	Occupational exposure to asbestos	Rate	1990	32.41	46.87	20.29
DALYs (Disability-Adjusted Life Years)	Russian Federation	Both	Age-standardized	Tracheal, bronchus, and lung cancer	Occupational exposure to asbestos	Rate	1992	39.15	56.52	24.36
DALYs (Disability-Adjusted Life Years)	Russian Federation	Both	Age-standardized	Tracheal, bronchus, and lung cancer	Occupational exposure to asbestos	Rate	1991	33.01	47.78	20.71
DALYs (Disability-Adjusted Life Years)	Russian Federation	Both	Age-standardized	Tracheal, bronchus, and lung cancer	Occupational exposure to asbestos	Rate	1993	57.42	82.78	35.44
DALYs (Disability-Adjusted Life Years)	Russian Federation	Both	Age-standardized	Tracheal, bronchus, and lung cancer	Occupational exposure to asbestos	Rate	1994	68.64	101.69	41.71
DALYs (Disability-Adjusted Life Years)	Russian Federation	Both	Age-standardized	Tracheal, bronchus, and lung cancer	Occupational exposure to asbestos	Rate	1995	60.62	87.4	37.62
DALYs (Disability-Adjusted Life Years)	Russian Federation	Both	Age-standardized	Tracheal, bronchus, and lung cancer	Occupational exposure to asbestos	Rate	1996	50.64	72.72	31.41
DALYs (Disability-Adjusted Life Years)	Russian Federation	Both	Age-standardized	Tracheal, bronchus, and lung cancer	Occupational exposure to asbestos	Rate	1997	42.38	61.21	26.27
DALYs (Disability-Adjusted Life Years)	Russian Federation	Both	Age-standardized	Tracheal, bronchus, and lung cancer	Occupational exposure to asbestos	Rate	1998	39.63	57.62	24.57
DALYs (Disability-Adjusted Life Years)	Russian Federation	Both	Age-standardized	Tracheal, bronchus, and lung cancer	Occupational exposure to asbestos	Rate	1999	46.18	66.63	28.59
DALYs (Disability-Adjusted Life Years)	Russian Federation	Both	Age-standardized	Tracheal, bronchus, and lung cancer	Occupational exposure to asbestos	Rate	2000	50.03	72.3	31.08
DALYs (Disability-Adjusted Life Years)	Russian Federation	Both	Age-standardized	Tracheal, bronchus, and lung cancer	Occupational exposure to asbestos	Rate	2001	48.23	69.36	30.08
DALYs (Disability-Adjusted Life Years)	Russian Federation	Both	Age-standardized	Tracheal, bronchus, and lung cancer	Occupational exposure to asbestos	Rate	2002	49.05	70.82	30.46
DALYs (Disability-Adjusted Life Years)	Russian Federation	Both	Age-standardized	Tracheal, bronchus, and lung cancer	Occupational exposure to asbestos	Rate	2003	50.74	73.56	31.53
DALYs (Disability-Adjusted Life Years)	Russian Federation	Both	Age-standardized	Tracheal, bronchus, and lung cancer	Occupational exposure to asbestos	Rate	2004	47.47	68.54	29.48
DALYs (Disability-Adjusted Life Years)	Russian Federation	Both	Age-standardized	Tracheal, bronchus, and lung cancer	Occupational exposure to asbestos	Rate	2005	52.56	75.88	32.6
DALYs (Disability-Adjusted Life Years)	Russian Federation	Both	Age-standardized	Tracheal, bronchus, and lung cancer	Occupational exposure to asbestos	Rate	2007	41.81	60.5	25.91
DALYs (Disability-Adjusted Life Years)	Russian Federation	Both	Age-standardized	Tracheal, bronchus, and lung cancer	Occupational exposure to asbestos	Rate	2006	44.45	64.12	27.68
DALYs (Disability-Adjusted Life Years)	Russian Federation	Both	Age-standardized	Tracheal, bronchus, and lung cancer	Occupational exposure to asbestos	Rate	2009	42.63	61.46	26.52
DALYs (Disability-Adjusted Life Years)	Russian Federation	Both	Age-standardized	Tracheal, bronchus, and lung cancer	Occupational exposure to asbestos	Rate	2008	44.87	64.87	28.18
DALYs (Disability-Adjusted Life Years)	Russian Federation	Both	Age-standardized	Tracheal, bronchus, and lung cancer	Occupational exposure to asbestos	Rate	2010	45.94	66.16	28.86
DALYs (Disability-Adjusted Life Years)	Russian Federation	Both	Age-standardized	Tracheal, bronchus, and lung cancer	Occupational exposure to asbestos	Rate	2011	40.79	59.03	25.46
DALYs (Disability-Adjusted Life Years)	Russian Federation	Both	Age-standardized	Tracheal, bronchus, and lung cancer	Occupational exposure to asbestos	Rate	2012	38.26	55.47	23.88
DALYs (Disability-Adjusted Life Years)	Russian Federation	Both	Age-standardized	Tracheal, bronchus, and lung cancer	Occupational exposure to asbestos	Rate	2013	36.47	52.97	22.8
DALYs (Disability-Adjusted Life Years)	Russian Federation	Both	Age-standardized	Tracheal, bronchus, and lung cancer	Occupational exposure to asbestos	Rate	2014	38.7	55.91	24.05
DALYs (Disability-Adjusted Life Years)	Russian Federation	Both	Age-standardized	Tracheal, bronchus, and lung cancer	Occupational exposure to asbestos	Rate	2015	37.79	54.4	23.62
DALYs (Disability-Adjusted Life Years)	Russian Federation	Both	Age-standardized	Tracheal, bronchus, and lung cancer	Occupational exposure to asbestos	Rate	2016	36.21	51.96	22.53
DALYs (Disability-Adjusted Life Years)	Russian Federation	Both	Age-standardized	Tracheal, bronchus, and lung cancer	Occupational exposure to asbestos	Rate	2017	32.15	46.57	20.06
DALYs (Disability-Adjusted Life Years)	Russian Federation	Both	Age-standardized	Tracheal, bronchus, and lung cancer	Occupational exposure to asbestos	Rate	2018	30.64	44.96	18.29
DALYs (Disability-Adjusted Life Years)	Russian Federation	Both	Age-standardized	Tracheal, bronchus, and lung cancer	Occupational exposure to asbestos	Rate	2019	30.51	46.04	17.41
